# Supplementary material for: MiNEApy: enhancing enrichment network analysis in metabolic networks
Source: Bioinformatics. 2025 Feb 22;41(3):btaf077. doi: 10.1093/bioinformatics/btaf077 (PMC11889450; doi:10.1093/bioinformatics/btaf077)
Supplement: btaf077_Supplementary_Data [file btaf077_supplementary_data.xlsx]

## Sheet: Columns description
Colums	Description
Metabolic task id	Unique identifier for a specific metabolic task
Alternative networks	Possible minimal alternative metabolic networks for the specified task
Metabolic task desciption	Brief summary or description of the metabolic task
upregulated rxns(%)	Percentage of reactions significantly upregulated compared to control
downregulated rxns(%)	Percentage of reactions significantly downregulated compared to control
GPR rxns	Number of reactions linked to gene-protein-reaction (GPR) rules
total # of rxns	Total number of reactions involved in the metabolic task or network
p_values	Statistical significance (p-value) of enrichment for the metabolic task
fdr_bh	False Discovery Rate (FDR) corrected p-value using Benjamini-Hochberg method
upregulated rxns	Upregulated reactions based on input gene expression data
downregulated rxns	Downregulated reactions based on input gene expression data
rxns in a min	Number of reactions required for the minimal network performing the task
deregulated rxns(%)	Percentage of reactions either upregulated or downregulated
high_expressed rxns(%)	Percentage of reactions with high gene expression
low_expressed rxns(%)	Percentage of reactions with low gene expression
high_expressed rxns	Reactions with high expression levels
low_expressed rxns	Reactions with low expression levels

## Sheet: e_coli_core_relative
E. coli core model tutorials comparing erythromycin-treated cells with control cells, three files are generated:
upregulated_rxns.txt: Enrichment results for upregulated reactions, ranking networks by p-values based on maximizing upregulated reactions while minimizing downregulated ones.
downregulated_rxns.txt:Enrichment results for downregulated reactions, ranking networks by p-values based on maximizing downregulated reactions while minimizing upregulated ones.
deregulated_rxns.txt: Enrichment results for both upregulated and downregulated reactions, providing a comprehensive view of network deregulation based on p-values.
upregulated_rxns.txt
Metabolic task id	Alternative networks	Metabolic task desciption	upregulated rxns(%)	downregulated rxns(%)	GPR rxns	total # of rxns	p_values	fdr_bh	upregulated rxns	downregulated rxns	rxns in a min
r5p_c	alternative_1	Alpha-D-Ribose 5-phosphate	36.84210526315789	26.31578947368421	19	25	0.08454694224272379	0.44660177811884066	TALA,PIt2r,NADH16,RPE,ATPS4r,NADTRHD,ADK1	CYTBD,PGI,PPS,GLCpts,G6PDH2r	GLCpts,TKT1,G6PDH2r,TKT2,CYTBD,PGI,PGL,RPE,NADTRHD,O2t,CO2t,TALA,PPS,PIt2r,NADH16,ATPS4r,ADK1,GND,RPI
f6p_c	alternative_1	D-Fructose 6-phosphate	36.36363636363637	27.27272727272727	22	28	0.0880441419202238	0.44660177811884066	TALA,PIt2r,NADH16,RPE,FBP,ATPS4r,NADTRHD,ADK1	CYTBD,PGI,PPS,GLCpts,G6PDH2r,FBA	GLCpts,TKT1,G6PDH2r,TKT2,CYTBD,PGI,PGL,RPE,NADTRHD,O2t,CO2t,TALA,PPS,PIt2r,NADH16,ATPS4r,FBP,ADK1,FBA,GND,TPI,RPI
g6p_c	alternative_1	D-Glucose 6-phosphate	36.36363636363637	27.27272727272727	22	28	0.0880441419202238	0.44660177811884066	TALA,PIt2r,NADH16,RPE,FBP,ATPS4r,NADTRHD,ADK1	CYTBD,PGI,PPS,GLCpts,G6PDH2r,FBA	GLCpts,TKT1,G6PDH2r,TKT2,CYTBD,PGI,PGL,RPE,NADTRHD,O2t,CO2t,TALA,PPS,PIt2r,NADH16,ATPS4r,FBP,ADK1,FBA,GND,TPI,RPI
e4p_c	alternative_2	D-Erythrose 4-phosphate	36.36363636363637	27.27272727272727	22	29	0.0880441419202238	0.44660177811884066	TALA,GLUSy,PIt2r,RPE,NADH16,ATPS4r,NADTRHD,ADK1	CYTBD,PGI,PPS,GLCpts,G6PDH2r,FORt2	GLCpts,TKT1,G6PDH2r,TKT2,PFK,CYTBD,PGI,PGL,RPE,NADTRHD,O2t,FORt2,CO2t,TALA,GLUSy,PPS,PIt2r,NADH16,ATPS4r,ADK1,GND,RPI
e4p_c	alternative_1	D-Erythrose 4-phosphate	38.88888888888889	27.77777777777778	18	24	0.09844142338586645	0.44660177811884066	TALA,PIt2r,NADH16,RPE,NADTRHD,ATPS4r,ADK1	CYTBD,PGI,PPS,GLCpts,G6PDH2r	CYTBD,PGI,TALA,PPS,PGL,GLCpts,PIt2r,RPE,NADH16,TKT1,ATPS4r,G6PDH2r,RPI,NADTRHD,ADK1,GND,O2t,CO2t
g3p_c	alternative_1	Glyceraldehyde 3-phosphate	31.818181818181817	27.27272727272727	22	28	0.10718442674852176	0.44660177811884066	TALA,PIt2r,NADH16,RPE,ATPS4r,NADTRHD,ADK1	CYTBD,PGI,PPS,GLCpts,G6PDH2r,FBA	GLCpts,TKT1,G6PDH2r,TKT2,PFK,CYTBD,PGI,PGL,RPE,NADTRHD,O2t,CO2t,TALA,PPS,PIt2r,NADH16,ATPS4r,ADK1,FBA,GND,TPI,RPI
3pg_c	alternative_2	3-Phospho-D-glycerate	33.33333333333333	42.857142857142854	21	27	0.4712132037437673	0.9807369679888357	PIt2r,SUCDi,THD2,NADH16,ATPS4r,NADTRHD,ADK1	CYTBD,PGI,ENO,GAPD,PPS,PGM,GLCpts,FRD7,FBA	GLCpts,THD2,PGK,PFK,CYTBD,PGI,ENO,SUCDi,NADTRHD,O2t,PPS,PIt2r,NADH16,ATPS4r,ADK1,FBA,SUCOAS,GAPD,PGM,TPI,FRD7
gln__L_c	alternative_1	L-Glutamine	13.043478260869565	39.130434782608695	23	30	0.6085230189354074	0.9807369679888357	ATPS4r,GLUSy,NADH16	ACONTa,PGI,ENO,CYTBD,GAPD,PGM,GLCpts,ACONTb,FBA	GLCpts,GLNS,CS,PGK,PFK,ACONTa,PGI,CYTBD,ENO,PDH,NH4t,ICDHyr,O2t,CO2t,GLUSy,NADH16,PPC,ACONTb,ATPS4r,FBA,GAPD,PGM,TPI
glu__L_c	alternative_2	L-Glutamate	13.043478260869565	39.130434782608695	23	30	0.6085230189354074	0.9807369679888357	ATPS4r,GLUSy,NADH16	ACONTa,PGI,ENO,CYTBD,GAPD,PGM,GLCpts,ACONTb,FBA	GLCpts,GLNS,CS,PGK,PFK,ACONTa,PGI,CYTBD,ENO,PDH,NH4t,ICDHyr,O2t,CO2t,GLUSy,NADH16,PPC,ACONTb,ATPS4r,FBA,GAPD,PGM,TPI
pyr_c	alternative_2	Pyruvate	17.647058823529413	41.17647058823529	17	22	0.6316955418438174	0.9807369679888357	NADTRHD,THD2,NADH16	CYTBD,PGI,ENO,GAPD,PGM,GLCpts,FBA	CYTBD,PGI,ENO,GAPD,PGM,GLCpts,THD2,NADH16,PPC,TPI,PGK,MDH,ME1,NADTRHD,PFK,FBA,O2t
r5p_c	alternative_2	Alpha-D-Ribose 5-phosphate	22.727272727272727	40.909090909090914	22	29	0.6555058638771708	0.9807369679888357	PIt2r,NADH16,NADTRHD,ATPS4r,ADK1	CYTBD,PGI,ENO,GAPD,PPS,PGM,GLCpts,G6PDH2r,FBA	GLCpts,PGK,G6PDH2r,PFK,CYTBD,PGI,ENO,PGL,NADTRHD,O2t,CO2t,PPS,PIt2r,NADH16,ATPS4r,ADK1,GND,FBA,GAPD,PGM,TPI,RPI
g3p_c	alternative_2	Glyceraldehyde 3-phosphate	25.0	45.0	20	29	0.7305743402087191	0.9807369679888357	PTAr,PIt2r,NADH16,ATPS4r,ADK1	CYTBD,PGI,ENO,GAPD,PPS,PGM,GLCpts,FBA,ACKr	GLCpts,PGK,PFK,ACKr,CYTBD,PGI,ENO,PDH,O2t,CO2t,PPS,PTAr,PIt2r,NADH16,ATPS4r,ADK1,FBA,GAPD,PGM,TPI
f6p_c	alternative_2	D-Fructose 6-phosphate	25.0	45.0	20	29	0.7305743402087191	0.9807369679888357	PTAr,PIt2r,NADH16,ATPS4r,ADK1	CYTBD,PGI,ENO,GAPD,PPS,PGM,GLCpts,FBA,ACKr	GLCpts,PGK,PFK,ACKr,CYTBD,PGI,ENO,PDH,O2t,CO2t,PPS,PTAr,PIt2r,NADH16,ATPS4r,ADK1,FBA,GAPD,PGM,TPI
g6p_c	alternative_2	D-Glucose 6-phosphate	25.0	45.0	20	29	0.7305743402087191	0.9807369679888357	PTAr,PIt2r,NADH16,ATPS4r,ADK1	CYTBD,PGI,ENO,GAPD,PPS,PGM,GLCpts,FBA,ACKr	GLCpts,PGK,PFK,ACKr,CYTBD,PGI,ENO,PDH,O2t,CO2t,PPS,PTAr,PIt2r,NADH16,ATPS4r,ADK1,FBA,GAPD,PGM,TPI
3pg_c	alternative_1	3-Phospho-D-glycerate	25.0	50.0	16	22	0.7666606032190338	0.9807369679888357	ATPS4r,PIt2r,NADH16,ADK1	CYTBD,PGI,ENO,GAPD,PPS,PGM,GLCpts,FBA	CYTBD,PGI,ENO,GAPD,PPS,PGM,GLCpts,PIt2r,TPI,NADH16,PGK,ATPS4r,ADK1,PFK,FBA,O2t
pep_c	alternative_1	Phosphoenolpyruvate	25.0	50.0	16	22	0.7666606032190338	0.9807369679888357	ATPS4r,PIt2r,NADH16,ADK1	CYTBD,PGI,ENO,GAPD,PPS,PGM,GLCpts,FBA	CYTBD,PGI,ENO,GAPD,PPS,PGM,GLCpts,PIt2r,TPI,NADH16,PGK,ATPS4r,ADK1,PFK,FBA,O2t
pep_c	alternative_2	Phosphoenolpyruvate	20.0	45.0	20	27	0.7857266561671409	0.9807369679888357	ATPS4r,PIt2r,NADH16,ADK1	CYTBD,PGI,ENO,GAPD,PPS,PGM,GLCpts,ACALD,FBA	GLCpts,PGK,PFK,CYTBD,PGI,ENO,ICDHyr,ACALD,O2t,PPS,PIt2r,NADH16,ATPS4r,ADK1,FBA,SUCOAS,GAPD,PGM,TPI,MDH
oaa_c	alternative_1	Oxaloacetate	17.647058823529413	47.05882352941176	17	23	0.8090875747555526	0.9807369679888357	ATPS4r,ADK1,NADH16	CYTBD,PGI,ENO,GAPD,PPS,PGM,GLCpts,FBA	CYTBD,PGI,ENO,GAPD,PPS,PGM,GLCpts,TPI,NADH16,PPC,PGK,ATPS4r,ADK1,PFK,FBA,O2t,CO2t
h2o_c	alternative_2	H2O H2O	22.22222222222222	50.0	18	26	0.8397406546118603	0.9807369679888357	NADTRHD,PIt2r,THD2,NADH16	CYTBD,PGI,ENO,GAPD,PGM,GLCpts,H2Ot,ACONTb,FBA	CYTBD,PGI,ENO,GAPD,PGM,GLCpts,PIt2r,THD2,NADH16,TPI,H2Ot,PGK,ACONTb,NADTRHD,PFK,FBA,O2t,CO2t
h2o_c	alternative_1	H2O H2O	20.0	53.333333333333336	15	22	0.8677756173259951	0.9807369679888357	ATPS4r,PIt2r,NADH16	CYTBD,PGI,ENO,GAPD,PGM,GLCpts,H2Ot,FBA	CYTBD,PGI,ENO,GAPD,PGM,GLCpts,PIt2r,TPI,NADH16,H2Ot,PGK,ATPS4r,PFK,FBA,O2t
gln__L_c	alternative_2	L-Glutamine	8.333333333333332	45.83333333333333	24	31	0.8729109817014562	0.9807369679888357	ATPS4r,NADH16	CYTBD,ACONTa,PGI,ENO,FORt,GAPD,PGM,GLCpts,ACONTb,FBA,PFL	GLCpts,GLNS,CS,PGK,PFK,ACONTa,PGI,CYTBD,ENO,NH4t,ICDHyr,O2t,NADH16,PPC,ACONTb,ATPS4r,FBA,PFL,FORt,GAPD,PGM,TPI,GLUDy,ME2
pyr_c	alternative_1	Pyruvate	14.285714285714285	57.14285714285714	14	19	0.9323758195778078	0.9807369679888357	ATPS4r,NADH16	CYTBD,PGI,ENO,GAPD,PGM,GLCpts,PYK,FBA	CYTBD,PGI,ENO,GAPD,PGM,GLCpts,TPI,NADH16,PGK,PYK,ATPS4r,PFK,FBA,O2t
oaa_c	alternative_2	Oxaloacetate	15.0	55.00000000000001	20	28	0.9665677619827157	0.9807369679888357	ATPS4r,ADK1,NADH16	ACONTa,PGI,ENO,CYTBD,GAPD,PPS,PGM,GLCpts,ACALD,ALCD2x,FBA	GLCpts,PGK,PFK,ACONTa,PGI,CYTBD,ENO,ACALD,O2t,CO2t,PPS,NADH16,PPC,ATPS4r,ADK1,FBA,GAPD,PGM,TPI,ALCD2x
succ_c	alternative_1	Succinate	13.043478260869565	52.17391304347826	23	28	0.9670639601162462	0.9807369679888357	ATPS4r,FUM,NADH16	ACONTa,PGI,CYTBD,ENO,GAPD,MALS,PGM,GLCpts,ICL,ACONTb,FRD7,FBA	MALS,GLCpts,CS,PGK,FUM,PFK,ACONTa,PGI,CYTBD,ENO,PDH,O2t,NADH16,PPC,ICL,ACONTb,ATPS4r,FBA,GAPD,PGM,TPI,MDH,FRD7
glu__L_c	alternative_1	L-Glutamate	4.545454545454546	54.54545454545454	22	29	0.9807369679888357	0.9807369679888357	NADH16	ACONTa,PGI,ENO,CYTBD,FORt,GAPD,PGM,GLCpts,ACONTb,FBA,PFL,FORt2	GLCpts,CS,PGK,PFK,ACONTa,PGI,CYTBD,ENO,NH4t,ICDHyr,O2t,FORt2,NADH16,PPC,ACONTb,FBA,PFL,FORt,GAPD,PGM,TPI,GLUDy
downregulated_rxns.txt
Metabolic task id	Alternative networks	Metabolic task desciption	downregulated rxns(%)	upregulated rxns(%)	GPR rxns	total # of rxns	p_values	fdr_bh	downregulated rxns	upregulated rxns	rxns in a min
glu__L_c	alternative_1	L-Glutamate	54.54545454545454	4.545454545454546	22	29	1.1046727676278333e-05	0.00027616819190695834	ACONTa,PGI,ENO,CYTBD,FORt,GAPD,PGM,GLCpts,ACONTb,FBA,PFL,FORt2	NADH16	GLCpts,CS,PGK,PFK,ACONTa,PGI,CYTBD,ENO,NH4t,ICDHyr,O2t,FORt2,NADH16,PPC,ACONTb,FBA,PFL,FORt,GAPD,PGM,TPI,GLUDy
gln__L_c	alternative_2	L-Glutamine	45.83333333333333	8.333333333333332	24	31	0.0001237755408365	0.0015471942604562499	CYTBD,ACONTa,PGI,ENO,FORt,GAPD,PGM,GLCpts,ACONTb,FBA,PFL	ATPS4r,NADH16	GLCpts,GLNS,CS,PGK,PFK,ACONTa,PGI,CYTBD,ENO,NH4t,ICDHyr,O2t,NADH16,PPC,ACONTb,ATPS4r,FBA,PFL,FORt,GAPD,PGM,TPI,GLUDy,ME2
succ_c	alternative_1	Succinate	52.17391304347826	13.043478260869565	23	28	0.0009088299873178234	0.0075735832276485286	ACONTa,PGI,CYTBD,ENO,GAPD,MALS,PGM,GLCpts,ICL,ACONTb,FRD7,FBA	ATPS4r,FUM,NADH16	MALS,GLCpts,CS,PGK,FUM,PFK,ACONTa,PGI,CYTBD,ENO,PDH,O2t,NADH16,PPC,ICL,ACONTb,ATPS4r,FBA,GAPD,PGM,TPI,MDH,FRD7
oaa_c	alternative_2	Oxaloacetate	55.00000000000001	15.0	20	28	0.0024338373157629803	0.010204403749931843	ACONTa,PGI,ENO,CYTBD,GAPD,PPS,PGM,GLCpts,ACALD,ALCD2x,FBA	ATPS4r,ADK1,NADH16	GLCpts,PGK,PFK,ACONTa,PGI,CYTBD,ENO,ACALD,O2t,CO2t,PPS,NADH16,PPC,ATPS4r,ADK1,FBA,GAPD,PGM,TPI,ALCD2x
gln__L_c	alternative_1	L-Glutamine	39.130434782608695	13.043478260869565	23	30	0.002449056899983642	0.010204403749931843	ACONTa,PGI,ENO,CYTBD,GAPD,PGM,GLCpts,ACONTb,FBA	ATPS4r,GLUSy,NADH16	GLCpts,GLNS,CS,PGK,PFK,ACONTa,PGI,CYTBD,ENO,PDH,NH4t,ICDHyr,O2t,CO2t,GLUSy,NADH16,PPC,ACONTb,ATPS4r,FBA,GAPD,PGM,TPI
glu__L_c	alternative_2	L-Glutamate	39.130434782608695	13.043478260869565	23	30	0.002449056899983642	0.010204403749931843	ACONTa,PGI,ENO,CYTBD,GAPD,PGM,GLCpts,ACONTb,FBA	ATPS4r,GLUSy,NADH16	GLCpts,GLNS,CS,PGK,PFK,ACONTa,PGI,CYTBD,ENO,PDH,NH4t,ICDHyr,O2t,CO2t,GLUSy,NADH16,PPC,ACONTb,ATPS4r,FBA,GAPD,PGM,TPI
pyr_c	alternative_1	Pyruvate	57.14285714285714	14.285714285714285	14	19	0.006672658770043392	0.023830924178726395	CYTBD,PGI,ENO,GAPD,PGM,GLCpts,PYK,FBA	ATPS4r,NADH16	CYTBD,PGI,ENO,GAPD,PGM,GLCpts,TPI,NADH16,PGK,PYK,ATPS4r,PFK,FBA,O2t
oaa_c	alternative_1	Oxaloacetate	47.05882352941176	17.647058823529413	17	23	0.01972757844913091	0.06164868265353409	CYTBD,PGI,ENO,GAPD,PPS,PGM,GLCpts,FBA	ATPS4r,ADK1,NADH16	CYTBD,PGI,ENO,GAPD,PPS,PGM,GLCpts,TPI,NADH16,PPC,PGK,ATPS4r,ADK1,PFK,FBA,O2t,CO2t
h2o_c	alternative_1	H2O H2O	53.333333333333336	20.0	15	22	0.022679739540394553	0.062293703948907236	CYTBD,PGI,ENO,GAPD,PGM,GLCpts,H2Ot,FBA	ATPS4r,PIt2r,NADH16	CYTBD,PGI,ENO,GAPD,PGM,GLCpts,PIt2r,TPI,NADH16,H2Ot,PGK,ATPS4r,PFK,FBA,O2t
pep_c	alternative_2	Phosphoenolpyruvate	45.0	20.0	20	27	0.0269682958266145	0.062293703948907236	CYTBD,PGI,ENO,GAPD,PPS,PGM,GLCpts,ACALD,FBA	ATPS4r,PIt2r,NADH16,ADK1	GLCpts,PGK,PFK,CYTBD,PGI,ENO,ICDHyr,ACALD,O2t,PPS,PIt2r,NADH16,ATPS4r,ADK1,FBA,SUCOAS,GAPD,PGM,TPI,MDH
pyr_c	alternative_2	Pyruvate	41.17647058823529	17.647058823529413	17	22	0.027409229737519185	0.062293703948907236	CYTBD,PGI,ENO,GAPD,PGM,GLCpts,FBA	NADTRHD,THD2,NADH16	CYTBD,PGI,ENO,GAPD,PGM,GLCpts,THD2,NADH16,PPC,TPI,PGK,MDH,ME1,NADTRHD,PFK,FBA,O2t
h2o_c	alternative_2	H2O H2O	50.0	22.22222222222222	18	26	0.030701053100440568	0.06396052729258452	CYTBD,PGI,ENO,GAPD,PGM,GLCpts,H2Ot,ACONTb,FBA	NADTRHD,PIt2r,THD2,NADH16	CYTBD,PGI,ENO,GAPD,PGM,GLCpts,PIt2r,THD2,NADH16,TPI,H2Ot,PGK,ACONTb,NADTRHD,PFK,FBA,O2t,CO2t
3pg_c	alternative_1	3-Phospho-D-glycerate	50.0	25.0	16	22	0.054775739797328374	0.09183760006200943	CYTBD,PGI,ENO,GAPD,PPS,PGM,GLCpts,FBA	ATPS4r,PIt2r,NADH16,ADK1	CYTBD,PGI,ENO,GAPD,PPS,PGM,GLCpts,PIt2r,TPI,NADH16,PGK,ATPS4r,ADK1,PFK,FBA,O2t
pep_c	alternative_1	Phosphoenolpyruvate	50.0	25.0	16	22	0.054775739797328374	0.09183760006200943	CYTBD,PGI,ENO,GAPD,PPS,PGM,GLCpts,FBA	ATPS4r,PIt2r,NADH16,ADK1	CYTBD,PGI,ENO,GAPD,PPS,PGM,GLCpts,PIt2r,TPI,NADH16,PGK,ATPS4r,ADK1,PFK,FBA,O2t
r5p_c	alternative_2	Alpha-D-Ribose 5-phosphate	40.909090909090914	22.727272727272727	22	29	0.05510256003720566	0.09183760006200943	CYTBD,PGI,ENO,GAPD,PPS,PGM,GLCpts,G6PDH2r,FBA	PIt2r,NADH16,NADTRHD,ATPS4r,ADK1	GLCpts,PGK,G6PDH2r,PFK,CYTBD,PGI,ENO,PGL,NADTRHD,O2t,CO2t,PPS,PIt2r,NADH16,ATPS4r,ADK1,GND,FBA,GAPD,PGM,TPI,RPI
g6p_c	alternative_2	D-Glucose 6-phosphate	45.0	25.0	20	29	0.06691209938486686	0.09293347136787064	CYTBD,PGI,ENO,GAPD,PPS,PGM,GLCpts,FBA,ACKr	PTAr,PIt2r,NADH16,ATPS4r,ADK1	GLCpts,PGK,PFK,ACKr,CYTBD,PGI,ENO,PDH,O2t,CO2t,PPS,PTAr,PIt2r,NADH16,ATPS4r,ADK1,FBA,GAPD,PGM,TPI
f6p_c	alternative_2	D-Fructose 6-phosphate	45.0	25.0	20	29	0.06691209938486686	0.09293347136787064	CYTBD,PGI,ENO,GAPD,PPS,PGM,GLCpts,FBA,ACKr	PTAr,PIt2r,NADH16,ATPS4r,ADK1	GLCpts,PGK,PFK,ACKr,CYTBD,PGI,ENO,PDH,O2t,CO2t,PPS,PTAr,PIt2r,NADH16,ATPS4r,ADK1,FBA,GAPD,PGM,TPI
g3p_c	alternative_2	Glyceraldehyde 3-phosphate	45.0	25.0	20	29	0.06691209938486686	0.09293347136787064	CYTBD,PGI,ENO,GAPD,PPS,PGM,GLCpts,FBA,ACKr	PTAr,PIt2r,NADH16,ATPS4r,ADK1	GLCpts,PGK,PFK,ACKr,CYTBD,PGI,ENO,PDH,O2t,CO2t,PPS,PTAr,PIt2r,NADH16,ATPS4r,ADK1,FBA,GAPD,PGM,TPI
3pg_c	alternative_2	3-Phospho-D-glycerate	42.857142857142854	33.33333333333333	21	27	0.18691714129371748	0.24594360696541773	CYTBD,PGI,ENO,GAPD,PPS,PGM,GLCpts,FRD7,FBA	PIt2r,SUCDi,THD2,NADH16,ATPS4r,NADTRHD,ADK1	GLCpts,THD2,PGK,PFK,CYTBD,PGI,ENO,SUCDi,NADTRHD,O2t,PPS,PIt2r,NADH16,ATPS4r,ADK1,FBA,SUCOAS,GAPD,PGM,TPI,FRD7
g3p_c	alternative_1	Glyceraldehyde 3-phosphate	27.27272727272727	31.818181818181817	22	28	0.3790321728982128	0.47379021612276595	CYTBD,PGI,PPS,GLCpts,G6PDH2r,FBA	TALA,PIt2r,NADH16,RPE,ATPS4r,NADTRHD,ADK1	GLCpts,TKT1,G6PDH2r,TKT2,PFK,CYTBD,PGI,PGL,RPE,NADTRHD,O2t,CO2t,TALA,PPS,PIt2r,NADH16,ATPS4r,ADK1,FBA,GND,TPI,RPI
r5p_c	alternative_1	Alpha-D-Ribose 5-phosphate	26.31578947368421	36.84210526315789	19	25	0.5758750266799312	0.6017107522201856	CYTBD,PGI,PPS,GLCpts,G6PDH2r	TALA,PIt2r,NADH16,RPE,ATPS4r,NADTRHD,ADK1	GLCpts,TKT1,G6PDH2r,TKT2,CYTBD,PGI,PGL,RPE,NADTRHD,O2t,CO2t,TALA,PPS,PIt2r,NADH16,ATPS4r,ADK1,GND,RPI
e4p_c	alternative_2	D-Erythrose 4-phosphate	27.27272727272727	36.36363636363637	22	29	0.5776423221313781	0.6017107522201856	CYTBD,PGI,PPS,GLCpts,G6PDH2r,FORt2	TALA,GLUSy,PIt2r,RPE,NADH16,ATPS4r,NADTRHD,ADK1	GLCpts,TKT1,G6PDH2r,TKT2,PFK,CYTBD,PGI,PGL,RPE,NADTRHD,O2t,FORt2,CO2t,TALA,GLUSy,PPS,PIt2r,NADH16,ATPS4r,ADK1,GND,RPI
f6p_c	alternative_1	D-Fructose 6-phosphate	27.27272727272727	36.36363636363637	22	28	0.5776423221313781	0.6017107522201856	CYTBD,PGI,PPS,GLCpts,G6PDH2r,FBA	TALA,PIt2r,NADH16,RPE,FBP,ATPS4r,NADTRHD,ADK1	GLCpts,TKT1,G6PDH2r,TKT2,CYTBD,PGI,PGL,RPE,NADTRHD,O2t,CO2t,TALA,PPS,PIt2r,NADH16,ATPS4r,FBP,ADK1,FBA,GND,TPI,RPI
g6p_c	alternative_1	D-Glucose 6-phosphate	27.27272727272727	36.36363636363637	22	28	0.5776423221313781	0.6017107522201856	CYTBD,PGI,PPS,GLCpts,G6PDH2r,FBA	TALA,PIt2r,NADH16,RPE,FBP,ATPS4r,NADTRHD,ADK1	GLCpts,TKT1,G6PDH2r,TKT2,CYTBD,PGI,PGL,RPE,NADTRHD,O2t,CO2t,TALA,PPS,PIt2r,NADH16,ATPS4r,FBP,ADK1,FBA,GND,TPI,RPI
e4p_c	alternative_1	D-Erythrose 4-phosphate	27.77777777777778	38.88888888888889	18	24	0.6203850885669898	0.6203850885669898	CYTBD,PGI,PPS,GLCpts,G6PDH2r	TALA,PIt2r,NADH16,RPE,NADTRHD,ATPS4r,ADK1	CYTBD,PGI,TALA,PPS,PGL,GLCpts,PIt2r,RPE,NADH16,TKT1,ATPS4r,G6PDH2r,RPI,NADTRHD,ADK1,GND,O2t,CO2t
deregulated_rxns.txt
Metabolic task id	Alternative networks	Metabolic task desciption	deregulated rxns(%)	GPR rxns	total # of rxns	p_values
3pg_c	alternative_2	3-Phospho-D-glycerate	0.7619047619047619	21	27	6.573648616758909e-05
3pg_c	alternative_1	3-Phospho-D-glycerate	0.75	16	22	0.0006814602120519542
pep_c	alternative_1	Phosphoenolpyruvate	0.75	16	22	0.0006814602120519542
h2o_c	alternative_2	H2O H2O	0.7222222222222222	18	26	0.000881705939469235
g3p_c	alternative_2	Glyceraldehyde 3-phosphate	0.7	20	29	0.0010492975375232527
f6p_c	alternative_2	D-Fructose 6-phosphate	0.7	20	29	0.0010492975375232527
g6p_c	alternative_2	D-Glucose 6-phosphate	0.7	20	29	0.0010492975375232527
oaa_c	alternative_2	Oxaloacetate	0.7	20	28	0.0010492975375232527
h2o_c	alternative_1	H2O H2O	0.7333333333333333	15	22	0.0015668136954825052
succ_c	alternative_1	Succinate	0.6521739130434783	23	28	0.0026468576004656796
pyr_c	alternative_1	Pyruvate	0.7142857142857143	14	19	0.0034892955452120455
e4p_c	alternative_1	D-Erythrose 4-phosphate	0.6666666666666666	18	24	0.004772194357854254
pep_c	alternative_2	Phosphoenolpyruvate	0.65	20	27	0.0051423298123769445
r5p_c	alternative_2	Alpha-D-Ribose 5-phosphate	0.6363636363636364	22	29	0.005349791872750864
e4p_c	alternative_2	D-Erythrose 4-phosphate	0.6363636363636364	22	29	0.005349791872750864
f6p_c	alternative_1	D-Fructose 6-phosphate	0.6363636363636364	22	28	0.005349791872750864
g6p_c	alternative_1	D-Glucose 6-phosphate	0.6363636363636364	22	28	0.005349791872750864
oaa_c	alternative_1	Oxaloacetate	0.6470588235294118	17	23	0.009648018895277555
r5p_c	alternative_1	Alpha-D-Ribose 5-phosphate	0.631578947368421	19	25	0.01017799982325751
glu__L_c	alternative_1	L-Glutamate	0.5909090909090909	22	29	0.019286796714261256
g3p_c	alternative_1	Glyceraldehyde 3-phosphate	0.5909090909090909	22	28	0.019286796714261256
pyr_c	alternative_2	Pyruvate	0.5882352941176471	17	22	0.03555954357985469
gln__L_c	alternative_2	L-Glutamine	0.5416666666666666	24	31	0.05314305496328342
glu__L_c	alternative_2	L-Glutamate	0.5217391304347826	23	30	0.0859685606192726
gln__L_c	alternative_1	L-Glutamine	0.5217391304347826	23	30	0.0859685606192726

## Sheet: e_coli_core_absolute
Enrichment results for highly expressed reactions,
ranking networks by p-values based on maximizing high expression while minimizing low expression.
This analysis uses FPKM values from the erythromycin-treated group to identify enriched networks.
Metabolic task id	Alternative networks	Metabolic task desciption	high_expressed rxns(%)	low_expressed rxns(%)	GPR rxns	total # of rxns	p_values	fdr_bh	high_expressed rxns	low_expressed rxns	rxns in a min
pyr_c	alternative_1	Pyruvate	28.57142857142857	0.0	14	19	0.0	0.0	ATPS4r,ENO,GAPD,FBA		CYTBD,PGI,ENO,GAPD,PGM,GLCpts,TPI,NADH16,PGK,PYK,ATPS4r,PFK,FBA,O2t
g6p_c	alternative_1	D-Glucose 6-phosphate	13.636363636363635	0.0	22	28	0.0	0.0	ATPS4r,TALA,FBA		GLCpts,TKT1,G6PDH2r,TKT2,CYTBD,PGI,PGL,RPE,NADTRHD,O2t,CO2t,TALA,PPS,PIt2r,NADH16,ATPS4r,FBP,ADK1,FBA,GND,TPI,RPI
g3p_c	alternative_2	Glyceraldehyde 3-phosphate	20.0	0.0	20	29	0.0	0.0	ATPS4r,ENO,GAPD,FBA		GLCpts,PGK,PFK,ACKr,CYTBD,PGI,ENO,PDH,O2t,CO2t,PPS,PTAr,PIt2r,NADH16,ATPS4r,ADK1,FBA,GAPD,PGM,TPI
g3p_c	alternative_1	Glyceraldehyde 3-phosphate	13.636363636363635	0.0	22	28	0.0	0.0	ATPS4r,TALA,FBA		GLCpts,TKT1,G6PDH2r,TKT2,PFK,CYTBD,PGI,PGL,RPE,NADTRHD,O2t,CO2t,TALA,PPS,PIt2r,NADH16,ATPS4r,ADK1,FBA,GND,TPI,RPI
f6p_c	alternative_2	D-Fructose 6-phosphate	20.0	0.0	20	29	0.0	0.0	ATPS4r,ENO,GAPD,FBA		GLCpts,PGK,PFK,ACKr,CYTBD,PGI,ENO,PDH,O2t,CO2t,PPS,PTAr,PIt2r,NADH16,ATPS4r,ADK1,FBA,GAPD,PGM,TPI
f6p_c	alternative_1	D-Fructose 6-phosphate	13.636363636363635	0.0	22	28	0.0	0.0	ATPS4r,TALA,FBA		GLCpts,TKT1,G6PDH2r,TKT2,CYTBD,PGI,PGL,RPE,NADTRHD,O2t,CO2t,TALA,PPS,PIt2r,NADH16,ATPS4r,FBP,ADK1,FBA,GND,TPI,RPI
3pg_c	alternative_1	3-Phospho-D-glycerate	25.0	0.0	16	22	0.0	0.0	ATPS4r,ENO,GAPD,FBA		CYTBD,PGI,ENO,GAPD,PPS,PGM,GLCpts,PIt2r,TPI,NADH16,PGK,ATPS4r,ADK1,PFK,FBA,O2t
e4p_c	alternative_1	D-Erythrose 4-phosphate	11.11111111111111	0.0	18	24	0.0	0.0	ATPS4r,TALA		CYTBD,PGI,TALA,PPS,PGL,GLCpts,PIt2r,RPE,NADH16,TKT1,ATPS4r,G6PDH2r,RPI,NADTRHD,ADK1,GND,O2t,CO2t
oaa_c	alternative_1	Oxaloacetate	23.52941176470588	0.0	17	23	0.0	0.0	ATPS4r,ENO,GAPD,FBA		CYTBD,PGI,ENO,GAPD,PPS,PGM,GLCpts,TPI,NADH16,PPC,PGK,ATPS4r,ADK1,PFK,FBA,O2t,CO2t
oaa_c	alternative_2	Oxaloacetate	22.727272727272727	0.0	22	28	0.0	0.0	TALA,ENO,GAPD,ATPS4r,FBA		GLCpts,TKT1,PGK,PFK,CYTBD,PGI,ENO,O2t,CO2t,TALA,PPS,PTAr,PIt2r,NADH16,PPC,ATPS4r,ADK1,FBA,GAPD,PGM,TPI,PPCK
pep_c	alternative_1	Phosphoenolpyruvate	25.0	0.0	16	22	0.0	0.0	ATPS4r,ENO,GAPD,FBA		CYTBD,PGI,ENO,GAPD,PPS,PGM,GLCpts,PIt2r,TPI,NADH16,PGK,ATPS4r,ADK1,PFK,FBA,O2t
pep_c	alternative_2	Phosphoenolpyruvate	30.0	0.0	20	27	0.0	0.0	ENO,GAPD,SUCOAS,MDH,ATPS4r,FBA		GLCpts,PGK,PFK,CYTBD,PGI,ENO,ICDHyr,ACALD,O2t,PPS,PIt2r,NADH16,ATPS4r,ADK1,FBA,SUCOAS,GAPD,PGM,TPI,MDH
g6p_c	alternative_2	D-Glucose 6-phosphate	20.0	0.0	20	29	0.0	0.0	ATPS4r,ENO,GAPD,FBA		GLCpts,PGK,PFK,ACKr,CYTBD,PGI,ENO,PDH,O2t,CO2t,PPS,PTAr,PIt2r,NADH16,ATPS4r,ADK1,FBA,GAPD,PGM,TPI
r5p_c	alternative_2	Alpha-D-Ribose 5-phosphate	18.181818181818183	0.0	22	29	0.0	0.0	ATPS4r,ENO,GAPD,FBA		GLCpts,PGK,G6PDH2r,PFK,CYTBD,PGI,ENO,PGL,NADTRHD,O2t,CO2t,PPS,PIt2r,NADH16,ATPS4r,ADK1,GND,FBA,GAPD,PGM,TPI,RPI
r5p_c	alternative_1	Alpha-D-Ribose 5-phosphate	10.526315789473683	0.0	19	25	0.0	0.0	ATPS4r,TALA		GLCpts,TKT1,G6PDH2r,TKT2,CYTBD,PGI,PGL,RPE,NADTRHD,O2t,CO2t,TALA,PPS,PIt2r,NADH16,ATPS4r,ADK1,GND,RPI
succ_c	alternative_1	Succinate	30.434782608695656	4.3478260869565215	23	28	0.00023856675502806078	0.000372760554731345	ENO,GAPD,MALS,ICL,MDH,ATPS4r,FBA	FRD7	MALS,GLCpts,CS,PGK,FUM,PFK,ACONTa,PGI,CYTBD,ENO,PDH,O2t,NADH16,PPC,ICL,ACONTb,ATPS4r,FBA,GAPD,PGM,TPI,MDH,FRD7
h2o_c	alternative_1	H2O H2O	26.666666666666668	6.666666666666667	15	22	0.013919033503721798	0.019675801854965442	ATPS4r,ENO,GAPD,FBA	H2Ot	CYTBD,PGI,ENO,GAPD,PGM,GLCpts,PIt2r,TPI,NADH16,H2Ot,PGK,ATPS4r,PFK,FBA,O2t
pyr_c	alternative_2	Pyruvate	23.52941176470588	5.88235294117647	17	22	0.014166577335575118	0.019675801854965442	ENO,GAPD,MDH,FBA	THD2	CYTBD,PGI,ENO,GAPD,PGM,GLCpts,THD2,NADH16,PPC,TPI,PGK,MDH,ME1,NADTRHD,PFK,FBA,O2t
3pg_c	alternative_2	3-Phospho-D-glycerate	23.809523809523807	9.523809523809524	21	27	0.022175324927344652	0.029178059114927175	ENO,GAPD,SUCOAS,ATPS4r,FBA	THD2,FRD7	GLCpts,THD2,PGK,PFK,CYTBD,PGI,ENO,SUCDi,NADTRHD,O2t,PPS,PIt2r,NADH16,ATPS4r,ADK1,FBA,SUCOAS,GAPD,PGM,TPI,FRD7
glu__L_c	alternative_2	L-Glutamate	17.391304347826086	8.695652173913043	23	30	0.05494964301725744	0.06541624168721123	ATPS4r,ENO,GAPD,FBA	GLUSy,NH4t	GLCpts,GLNS,CS,PGK,PFK,ACONTa,PGI,CYTBD,ENO,PDH,NH4t,ICDHyr,O2t,CO2t,GLUSy,NADH16,PPC,ACONTb,ATPS4r,FBA,GAPD,PGM,TPI
gln__L_c	alternative_1	L-Glutamine	17.391304347826086	8.695652173913043	23	30	0.05494964301725744	0.06541624168721123	ATPS4r,ENO,GAPD,FBA	GLUSy,NH4t	GLCpts,GLNS,CS,PGK,PFK,ACONTa,PGI,CYTBD,ENO,PDH,NH4t,ICDHyr,O2t,CO2t,GLUSy,NADH16,PPC,ACONTb,ATPS4r,FBA,GAPD,PGM,TPI
h2o_c	alternative_2	H2O H2O	16.666666666666664	11.11111111111111	18	26	0.13020905700028162	0.14312985679284362	ENO,GAPD,FBA	THD2,H2Ot	CYTBD,PGI,ENO,GAPD,PGM,GLCpts,PIt2r,THD2,NADH16,TPI,H2Ot,PGK,ACONTb,NADTRHD,PFK,FBA,O2t,CO2t
e4p_c	alternative_2	D-Erythrose 4-phosphate	9.090909090909092	9.090909090909092	22	29	0.13167946824941615	0.14312985679284362	ATPS4r,TALA	GLUSy,FORt2	GLCpts,TKT1,G6PDH2r,TKT2,PFK,CYTBD,PGI,PGL,RPE,NADTRHD,O2t,FORt2,CO2t,TALA,GLUSy,PPS,PIt2r,NADH16,ATPS4r,ADK1,GND,RPI
gln__L_c	alternative_2	L-Glutamine	16.666666666666664	12.5	24	31	0.14701624624566673	0.1531419231725695	ATPS4r,ENO,GAPD,FBA	FORt,NH4t,GLUDy	GLCpts,GLNS,CS,PGK,PFK,ACONTa,PGI,CYTBD,ENO,NH4t,ICDHyr,O2t,NADH16,PPC,ACONTb,ATPS4r,FBA,PFL,FORt,GAPD,PGM,TPI,GLUDy,ME2
glu__L_c	alternative_1	L-Glutamate	13.636363636363635	18.181818181818183	22	29	0.4369292088587924	0.4369292088587924	ENO,GAPD,FBA	FORt,NH4t,GLUDy,FORt2	GLCpts,CS,PGK,PFK,ACONTa,PGI,CYTBD,ENO,NH4t,ICDHyr,O2t,FORt2,NADH16,PPC,ACONTb,FBA,PFL,FORt,GAPD,PGM,TPI,GLUDy

## Sheet: e_coli_gem_relative
E. coli core model tutorials comparing erythromycin-treated cells with control cells, three files are generated:
upregulated_rxns.txt: Enrichment results for upregulated reactions, ranking networks by p-values based on maximizing upregulated reactions while minimizing downregulated ones.
downregulated_rxns.txt:Enrichment results for downregulated reactions, ranking networks by p-values based on maximizing downregulated reactions while minimizing upregulated ones.
deregulated_rxns.txt: Enrichment results for both upregulated and downregulated reactions, providing a comprehensive view of network deregulation based on p-values.
upregulated_rxns.txt
Metabolic task id	Alternative networks	Metabolic task desciption	upregulated rxns(%)	downregulated rxns(%)	GPR rxns	total # of rxns	p_values	fdr_bh	upregulated rxns	downregulated rxns	rxns in a min with GPR	rxns in a min
pyr_c	alternative_1	Pyruvate	31.11111111111111	37.77777777777778	45	56	0.9455449478885916	0.9455449478885916	GLCtexi,FLDR2,12PPDRtex,O2tex,MTHFD,THRAi,SERD_L,H2Otex,CO2tex,CYTBO3_4pp,MTHFC,GHMT2r,Htex,GLCNt2rpp	H2Otpp,PFL,GLCptspp,CYTBDpp,THRS,PGM,ASPK,GAPD,ASPTA,LALDO2x,GLCDpp,ASAD,POR5,ACALD,G6PDH2r,ENO,HSDy	O2tpp,PGL,O2tex,THRAi,PPC,POR5,GLUDy,CYTBO3_4pp,LDH_D2,Htex,GLCNt2rpp,GLCtexi,FLDR2,PFL,GLCptspp,EDD,THRS,LALDO2x,ASAD,H2Otex,SERD_L,MTHFC,GHMT2r,H2Otpp,CYTBDpp,PGM,CO2tpp,HSK,PGK,EDA,ACALD,G6PDH2r,NADH5,GNK,ASPK,12PPDRtex,MGSA,GAPD,ASPTA,GLCDpp,HSDy,TPI,CO2tex,ENO,MTHFD	O2tpp,O2tex,PGL,MTHFD,THRAi,PPC,POR5,GLUDy,CYTBO3_4pp,LDH_D2,Htex,EDD,GLCNt2rpp,FLDR2,GLCtexi,GLCptspp,PFL,THRS,DM_12ppd-R_e,LALDO2x,DM_co2_e,DM_glc_e,ASAD,H2Otex,SERD_L,MTHFC,GHMT2r,GLYOX3,H2Otpp,CYTBDpp,PGM,LCARR,CO2tpp,HSK,PGK,EDA,DM_h_e,ACALD,G6PDH2r,NADH5,MT_pyr_c,GNK,ASPK,12PPDRtex,MGSA,12PPDRtpp,ASPTA,DM_h2o_e,GAPD,GLCDpp,FTHFLi,TPI,CO2tex,DM_o2_e,ENO,HSDy
pyr_c	alternative_2	Pyruvate	31.11111111111111	37.77777777777778	45	56	0.9455449478885916	0.9455449478885916	GLCtexi,FLDR2,12PPDRtex,O2tex,MTHFD,THRAi,SERD_L,H2Otex,CO2tex,CYTBO3_4pp,MTHFC,GHMT2r,Htex,GLCNt2rpp	H2Otpp,PFL,GLCptspp,CYTBDpp,THRS,PGM,ASPK,GAPD,ASPTA,LALDO2x,GLCDpp,ASAD,POR5,ACALD,G6PDH2r,ENO,HSDy	O2tpp,PGL,O2tex,THRAi,PPC,POR5,GLUDy,CYTBO3_4pp,LDH_D2,Htex,GLCNt2rpp,GLCtexi,FLDR2,PFL,GLCptspp,EDD,THRS,LALDO2x,ASAD,H2Otex,SERD_L,MTHFC,GHMT2r,H2Otpp,CYTBDpp,PGM,CO2tpp,HSK,PGK,EDA,ACALD,G6PDH2r,NADH5,GNK,ASPK,12PPDRtex,MGSA,GAPD,ASPTA,GLCDpp,HSDy,TPI,CO2tex,ENO,MTHFD	O2tpp,O2tex,PGL,MTHFD,THRAi,PPC,POR5,GLUDy,CYTBO3_4pp,LDH_D2,Htex,EDD,GLCNt2rpp,FLDR2,GLCtexi,GLCptspp,PFL,THRS,DM_12ppd-R_e,LALDO2x,DM_co2_e,DM_glc_e,ASAD,H2Otex,SERD_L,MTHFC,GHMT2r,GLYOX3,H2Otpp,CYTBDpp,PGM,LCARR,CO2tpp,HSK,PGK,EDA,DM_h_e,ACALD,G6PDH2r,NADH5,MT_pyr_c,GNK,ASPK,12PPDRtex,MGSA,12PPDRtpp,ASPTA,DM_h2o_e,GAPD,GLCDpp,FTHFLi,TPI,CO2tex,DM_o2_e,ENO,HSDy
pyr_c	alternative_3	Pyruvate	31.11111111111111	37.77777777777778	45	56	0.9455449478885916	0.9455449478885916	GLCtexi,FLDR2,12PPDRtex,O2tex,MTHFD,THRAi,SERD_L,H2Otex,CO2tex,CYTBO3_4pp,MTHFC,GHMT2r,Htex,GLCNt2rpp	H2Otpp,PFL,GLCptspp,CYTBDpp,THRS,PGM,ASPK,GAPD,ASPTA,LALDO2x,GLCDpp,ASAD,POR5,ACALD,G6PDH2r,ENO,HSDy	O2tpp,PGL,O2tex,THRAi,PPC,POR5,GLUDy,CYTBO3_4pp,LDH_D2,Htex,GLCNt2rpp,GLCtexi,FLDR2,PFL,GLCptspp,EDD,THRS,LALDO2x,ASAD,H2Otex,SERD_L,MTHFC,GHMT2r,H2Otpp,CYTBDpp,PGM,CO2tpp,HSK,PGK,EDA,ACALD,G6PDH2r,NADH5,GNK,ASPK,12PPDRtex,MGSA,GAPD,ASPTA,GLCDpp,HSDy,TPI,CO2tex,ENO,MTHFD	O2tpp,O2tex,PGL,MTHFD,THRAi,PPC,POR5,GLUDy,CYTBO3_4pp,LDH_D2,Htex,EDD,GLCNt2rpp,FLDR2,GLCtexi,GLCptspp,PFL,THRS,DM_12ppd-R_e,LALDO2x,DM_co2_e,DM_glc_e,ASAD,H2Otex,SERD_L,MTHFC,GHMT2r,GLYOX3,H2Otpp,CYTBDpp,PGM,LCARR,CO2tpp,HSK,PGK,EDA,DM_h_e,ACALD,G6PDH2r,NADH5,MT_pyr_c,GNK,ASPK,12PPDRtex,MGSA,12PPDRtpp,ASPTA,DM_h2o_e,GAPD,GLCDpp,FTHFLi,TPI,CO2tex,DM_o2_e,ENO,HSDy
pyr_c	alternative_4	Pyruvate	31.11111111111111	37.77777777777778	45	56	0.9455449478885916	0.9455449478885916	GLCtexi,FLDR2,12PPDRtex,O2tex,MTHFD,THRAi,SERD_L,H2Otex,CO2tex,CYTBO3_4pp,MTHFC,GHMT2r,Htex,GLCNt2rpp	H2Otpp,PFL,GLCptspp,CYTBDpp,THRS,PGM,ASPK,GAPD,ASPTA,LALDO2x,GLCDpp,ASAD,POR5,ACALD,G6PDH2r,ENO,HSDy	O2tpp,PGL,O2tex,THRAi,PPC,POR5,GLUDy,CYTBO3_4pp,LDH_D2,Htex,GLCNt2rpp,GLCtexi,FLDR2,PFL,GLCptspp,EDD,THRS,LALDO2x,ASAD,H2Otex,SERD_L,MTHFC,GHMT2r,H2Otpp,CYTBDpp,PGM,CO2tpp,HSK,PGK,EDA,ACALD,G6PDH2r,NADH5,GNK,ASPK,12PPDRtex,MGSA,GAPD,ASPTA,GLCDpp,HSDy,TPI,CO2tex,ENO,MTHFD	O2tpp,O2tex,PGL,MTHFD,THRAi,PPC,POR5,GLUDy,CYTBO3_4pp,LDH_D2,Htex,EDD,GLCNt2rpp,FLDR2,GLCtexi,GLCptspp,PFL,THRS,DM_12ppd-R_e,LALDO2x,DM_co2_e,DM_glc_e,ASAD,H2Otex,SERD_L,MTHFC,GHMT2r,GLYOX3,H2Otpp,CYTBDpp,PGM,LCARR,CO2tpp,HSK,PGK,EDA,DM_h_e,ACALD,G6PDH2r,NADH5,MT_pyr_c,GNK,ASPK,12PPDRtex,MGSA,12PPDRtpp,ASPTA,DM_h2o_e,GAPD,GLCDpp,FTHFLi,TPI,CO2tex,DM_o2_e,ENO,HSDy
pyr_c	alternative_5	Pyruvate	31.11111111111111	37.77777777777778	45	56	0.9455449478885916	0.9455449478885916	GLCtexi,FLDR2,12PPDRtex,O2tex,MTHFD,THRAi,SERD_L,H2Otex,CO2tex,CYTBO3_4pp,MTHFC,GHMT2r,Htex,GLCNt2rpp	H2Otpp,PFL,GLCptspp,CYTBDpp,THRS,PGM,ASPK,GAPD,ASPTA,LALDO2x,GLCDpp,ASAD,POR5,ACALD,G6PDH2r,ENO,HSDy	O2tpp,PGL,O2tex,THRAi,PPC,POR5,GLUDy,CYTBO3_4pp,LDH_D2,Htex,GLCNt2rpp,GLCtexi,FLDR2,PFL,GLCptspp,EDD,THRS,LALDO2x,ASAD,H2Otex,SERD_L,MTHFC,GHMT2r,H2Otpp,CYTBDpp,PGM,CO2tpp,HSK,PGK,EDA,ACALD,G6PDH2r,NADH5,GNK,ASPK,12PPDRtex,MGSA,GAPD,ASPTA,GLCDpp,HSDy,TPI,CO2tex,ENO,MTHFD	O2tpp,O2tex,PGL,MTHFD,THRAi,PPC,POR5,GLUDy,CYTBO3_4pp,LDH_D2,Htex,EDD,GLCNt2rpp,FLDR2,GLCtexi,GLCptspp,PFL,THRS,DM_12ppd-R_e,LALDO2x,DM_co2_e,DM_glc_e,ASAD,H2Otex,SERD_L,MTHFC,GHMT2r,GLYOX3,H2Otpp,CYTBDpp,PGM,LCARR,CO2tpp,HSK,PGK,EDA,DM_h_e,ACALD,G6PDH2r,NADH5,MT_pyr_c,GNK,ASPK,12PPDRtex,MGSA,12PPDRtpp,ASPTA,DM_h2o_e,GAPD,GLCDpp,FTHFLi,TPI,CO2tex,DM_o2_e,ENO,HSDy
downregulated_rxns.txt
Metabolic task id	Alternative networks	Metabolic task desciption	downregulated rxns(%)	upregulated rxns(%)	GPR rxns	total # of rxns	p_values	fdr_bh	downregulated rxns	upregulated rxns	rxns in a min with GPR	rxns in a min
pyr_c	alternative_1	Pyruvate	37.77777777777778	31.11111111111111	45	56	0.003113774984525301	0.003113774984525301	H2Otpp,PFL,GLCptspp,CYTBDpp,THRS,PGM,ASPK,GAPD,ASPTA,LALDO2x,GLCDpp,ASAD,POR5,ACALD,G6PDH2r,ENO,HSDy	GLCtexi,FLDR2,12PPDRtex,O2tex,MTHFD,THRAi,SERD_L,H2Otex,CO2tex,CYTBO3_4pp,MTHFC,GHMT2r,Htex,GLCNt2rpp	O2tpp,PGL,O2tex,THRAi,PPC,POR5,GLUDy,CYTBO3_4pp,LDH_D2,Htex,GLCNt2rpp,GLCtexi,FLDR2,PFL,GLCptspp,EDD,THRS,LALDO2x,ASAD,H2Otex,SERD_L,MTHFC,GHMT2r,H2Otpp,CYTBDpp,PGM,CO2tpp,HSK,PGK,EDA,ACALD,G6PDH2r,NADH5,GNK,ASPK,12PPDRtex,MGSA,GAPD,ASPTA,GLCDpp,HSDy,TPI,CO2tex,ENO,MTHFD	O2tpp,O2tex,PGL,MTHFD,THRAi,PPC,POR5,GLUDy,CYTBO3_4pp,LDH_D2,Htex,EDD,GLCNt2rpp,FLDR2,GLCtexi,GLCptspp,PFL,THRS,DM_12ppd-R_e,LALDO2x,DM_co2_e,DM_glc_e,ASAD,H2Otex,SERD_L,MTHFC,GHMT2r,GLYOX3,H2Otpp,CYTBDpp,PGM,LCARR,CO2tpp,HSK,PGK,EDA,DM_h_e,ACALD,G6PDH2r,NADH5,MT_pyr_c,GNK,ASPK,12PPDRtex,MGSA,12PPDRtpp,ASPTA,DM_h2o_e,GAPD,GLCDpp,FTHFLi,TPI,CO2tex,DM_o2_e,ENO,HSDy
pyr_c	alternative_2	Pyruvate	37.77777777777778	31.11111111111111	45	56	0.003113774984525301	0.003113774984525301	H2Otpp,PFL,GLCptspp,CYTBDpp,THRS,PGM,ASPK,GAPD,ASPTA,LALDO2x,GLCDpp,ASAD,POR5,ACALD,G6PDH2r,ENO,HSDy	GLCtexi,FLDR2,12PPDRtex,O2tex,MTHFD,THRAi,SERD_L,H2Otex,CO2tex,CYTBO3_4pp,MTHFC,GHMT2r,Htex,GLCNt2rpp	O2tpp,PGL,O2tex,THRAi,PPC,POR5,GLUDy,CYTBO3_4pp,LDH_D2,Htex,GLCNt2rpp,GLCtexi,FLDR2,PFL,GLCptspp,EDD,THRS,LALDO2x,ASAD,H2Otex,SERD_L,MTHFC,GHMT2r,H2Otpp,CYTBDpp,PGM,CO2tpp,HSK,PGK,EDA,ACALD,G6PDH2r,NADH5,GNK,ASPK,12PPDRtex,MGSA,GAPD,ASPTA,GLCDpp,HSDy,TPI,CO2tex,ENO,MTHFD	O2tpp,O2tex,PGL,MTHFD,THRAi,PPC,POR5,GLUDy,CYTBO3_4pp,LDH_D2,Htex,EDD,GLCNt2rpp,FLDR2,GLCtexi,GLCptspp,PFL,THRS,DM_12ppd-R_e,LALDO2x,DM_co2_e,DM_glc_e,ASAD,H2Otex,SERD_L,MTHFC,GHMT2r,GLYOX3,H2Otpp,CYTBDpp,PGM,LCARR,CO2tpp,HSK,PGK,EDA,DM_h_e,ACALD,G6PDH2r,NADH5,MT_pyr_c,GNK,ASPK,12PPDRtex,MGSA,12PPDRtpp,ASPTA,DM_h2o_e,GAPD,GLCDpp,FTHFLi,TPI,CO2tex,DM_o2_e,ENO,HSDy
pyr_c	alternative_3	Pyruvate	37.77777777777778	31.11111111111111	45	56	0.003113774984525301	0.003113774984525301	H2Otpp,PFL,GLCptspp,CYTBDpp,THRS,PGM,ASPK,GAPD,ASPTA,LALDO2x,GLCDpp,ASAD,POR5,ACALD,G6PDH2r,ENO,HSDy	GLCtexi,FLDR2,12PPDRtex,O2tex,MTHFD,THRAi,SERD_L,H2Otex,CO2tex,CYTBO3_4pp,MTHFC,GHMT2r,Htex,GLCNt2rpp	O2tpp,PGL,O2tex,THRAi,PPC,POR5,GLUDy,CYTBO3_4pp,LDH_D2,Htex,GLCNt2rpp,GLCtexi,FLDR2,PFL,GLCptspp,EDD,THRS,LALDO2x,ASAD,H2Otex,SERD_L,MTHFC,GHMT2r,H2Otpp,CYTBDpp,PGM,CO2tpp,HSK,PGK,EDA,ACALD,G6PDH2r,NADH5,GNK,ASPK,12PPDRtex,MGSA,GAPD,ASPTA,GLCDpp,HSDy,TPI,CO2tex,ENO,MTHFD	O2tpp,O2tex,PGL,MTHFD,THRAi,PPC,POR5,GLUDy,CYTBO3_4pp,LDH_D2,Htex,EDD,GLCNt2rpp,FLDR2,GLCtexi,GLCptspp,PFL,THRS,DM_12ppd-R_e,LALDO2x,DM_co2_e,DM_glc_e,ASAD,H2Otex,SERD_L,MTHFC,GHMT2r,GLYOX3,H2Otpp,CYTBDpp,PGM,LCARR,CO2tpp,HSK,PGK,EDA,DM_h_e,ACALD,G6PDH2r,NADH5,MT_pyr_c,GNK,ASPK,12PPDRtex,MGSA,12PPDRtpp,ASPTA,DM_h2o_e,GAPD,GLCDpp,FTHFLi,TPI,CO2tex,DM_o2_e,ENO,HSDy
pyr_c	alternative_4	Pyruvate	37.77777777777778	31.11111111111111	45	56	0.003113774984525301	0.003113774984525301	H2Otpp,PFL,GLCptspp,CYTBDpp,THRS,PGM,ASPK,GAPD,ASPTA,LALDO2x,GLCDpp,ASAD,POR5,ACALD,G6PDH2r,ENO,HSDy	GLCtexi,FLDR2,12PPDRtex,O2tex,MTHFD,THRAi,SERD_L,H2Otex,CO2tex,CYTBO3_4pp,MTHFC,GHMT2r,Htex,GLCNt2rpp	O2tpp,PGL,O2tex,THRAi,PPC,POR5,GLUDy,CYTBO3_4pp,LDH_D2,Htex,GLCNt2rpp,GLCtexi,FLDR2,PFL,GLCptspp,EDD,THRS,LALDO2x,ASAD,H2Otex,SERD_L,MTHFC,GHMT2r,H2Otpp,CYTBDpp,PGM,CO2tpp,HSK,PGK,EDA,ACALD,G6PDH2r,NADH5,GNK,ASPK,12PPDRtex,MGSA,GAPD,ASPTA,GLCDpp,HSDy,TPI,CO2tex,ENO,MTHFD	O2tpp,O2tex,PGL,MTHFD,THRAi,PPC,POR5,GLUDy,CYTBO3_4pp,LDH_D2,Htex,EDD,GLCNt2rpp,FLDR2,GLCtexi,GLCptspp,PFL,THRS,DM_12ppd-R_e,LALDO2x,DM_co2_e,DM_glc_e,ASAD,H2Otex,SERD_L,MTHFC,GHMT2r,GLYOX3,H2Otpp,CYTBDpp,PGM,LCARR,CO2tpp,HSK,PGK,EDA,DM_h_e,ACALD,G6PDH2r,NADH5,MT_pyr_c,GNK,ASPK,12PPDRtex,MGSA,12PPDRtpp,ASPTA,DM_h2o_e,GAPD,GLCDpp,FTHFLi,TPI,CO2tex,DM_o2_e,ENO,HSDy
pyr_c	alternative_5	Pyruvate	37.77777777777778	31.11111111111111	45	56	0.003113774984525301	0.003113774984525301	H2Otpp,PFL,GLCptspp,CYTBDpp,THRS,PGM,ASPK,GAPD,ASPTA,LALDO2x,GLCDpp,ASAD,POR5,ACALD,G6PDH2r,ENO,HSDy	GLCtexi,FLDR2,12PPDRtex,O2tex,MTHFD,THRAi,SERD_L,H2Otex,CO2tex,CYTBO3_4pp,MTHFC,GHMT2r,Htex,GLCNt2rpp	O2tpp,PGL,O2tex,THRAi,PPC,POR5,GLUDy,CYTBO3_4pp,LDH_D2,Htex,GLCNt2rpp,GLCtexi,FLDR2,PFL,GLCptspp,EDD,THRS,LALDO2x,ASAD,H2Otex,SERD_L,MTHFC,GHMT2r,H2Otpp,CYTBDpp,PGM,CO2tpp,HSK,PGK,EDA,ACALD,G6PDH2r,NADH5,GNK,ASPK,12PPDRtex,MGSA,GAPD,ASPTA,GLCDpp,HSDy,TPI,CO2tex,ENO,MTHFD	O2tpp,O2tex,PGL,MTHFD,THRAi,PPC,POR5,GLUDy,CYTBO3_4pp,LDH_D2,Htex,EDD,GLCNt2rpp,FLDR2,GLCtexi,GLCptspp,PFL,THRS,DM_12ppd-R_e,LALDO2x,DM_co2_e,DM_glc_e,ASAD,H2Otex,SERD_L,MTHFC,GHMT2r,GLYOX3,H2Otpp,CYTBDpp,PGM,LCARR,CO2tpp,HSK,PGK,EDA,DM_h_e,ACALD,G6PDH2r,NADH5,MT_pyr_c,GNK,ASPK,12PPDRtex,MGSA,12PPDRtpp,ASPTA,DM_h2o_e,GAPD,GLCDpp,FTHFLi,TPI,CO2tex,DM_o2_e,ENO,HSDy
deregulated_rxns.txt
Metabolic task id	Alternative networks	Metabolic task desciption	deregulated rxns(%)	GPR rxns	total # of rxns	p_values	fdr_bh	deregulated rxns	rxns in a min with GPR	rxns in a min
pyr_c	alternative_1	Pyruvate	0.6888888888888889	45	56	0.007370543583339884	0.007370543583339884	O2tex,MTHFD,THRAi,POR5,CYTBO3_4pp,Htex,GLCNt2rpp,GLCtexi,FLDR2,PFL,GLCptspp,THRS,LALDO2x,ASAD,H2Otex,SERD_L,MTHFC,GHMT2r,H2Otpp,CYTBDpp,PGM,ACALD,G6PDH2r,ASPK,12PPDRtex,GAPD,ASPTA,GLCDpp,CO2tex,ENO,HSDy	O2tpp,PGL,O2tex,THRAi,PPC,POR5,GLUDy,CYTBO3_4pp,LDH_D2,Htex,GLCNt2rpp,GLCtexi,FLDR2,PFL,GLCptspp,EDD,THRS,LALDO2x,ASAD,H2Otex,SERD_L,MTHFC,GHMT2r,H2Otpp,CYTBDpp,PGM,CO2tpp,HSK,PGK,EDA,ACALD,G6PDH2r,NADH5,GNK,ASPK,12PPDRtex,MGSA,GAPD,ASPTA,GLCDpp,HSDy,TPI,CO2tex,ENO,MTHFD	O2tpp,O2tex,PGL,MTHFD,THRAi,PPC,POR5,GLUDy,CYTBO3_4pp,LDH_D2,Htex,EDD,GLCNt2rpp,FLDR2,GLCtexi,GLCptspp,PFL,THRS,DM_12ppd-R_e,LALDO2x,DM_co2_e,DM_glc_e,ASAD,H2Otex,SERD_L,MTHFC,GHMT2r,GLYOX3,H2Otpp,CYTBDpp,PGM,LCARR,CO2tpp,HSK,PGK,EDA,DM_h_e,ACALD,G6PDH2r,NADH5,MT_pyr_c,GNK,ASPK,12PPDRtex,MGSA,12PPDRtpp,ASPTA,DM_h2o_e,GAPD,GLCDpp,FTHFLi,TPI,CO2tex,DM_o2_e,ENO,HSDy
pyr_c	alternative_2	Pyruvate	0.6888888888888889	45	56	0.007370543583339884	0.007370543583339884	O2tex,MTHFD,THRAi,POR5,CYTBO3_4pp,Htex,GLCNt2rpp,GLCtexi,FLDR2,PFL,GLCptspp,THRS,LALDO2x,ASAD,H2Otex,SERD_L,MTHFC,GHMT2r,H2Otpp,CYTBDpp,PGM,ACALD,G6PDH2r,ASPK,12PPDRtex,GAPD,ASPTA,GLCDpp,CO2tex,ENO,HSDy	O2tpp,PGL,O2tex,THRAi,PPC,POR5,GLUDy,CYTBO3_4pp,LDH_D2,Htex,GLCNt2rpp,GLCtexi,FLDR2,PFL,GLCptspp,EDD,THRS,LALDO2x,ASAD,H2Otex,SERD_L,MTHFC,GHMT2r,H2Otpp,CYTBDpp,PGM,CO2tpp,HSK,PGK,EDA,ACALD,G6PDH2r,NADH5,GNK,ASPK,12PPDRtex,MGSA,GAPD,ASPTA,GLCDpp,HSDy,TPI,CO2tex,ENO,MTHFD	O2tpp,O2tex,PGL,MTHFD,THRAi,PPC,POR5,GLUDy,CYTBO3_4pp,LDH_D2,Htex,EDD,GLCNt2rpp,FLDR2,GLCtexi,GLCptspp,PFL,THRS,DM_12ppd-R_e,LALDO2x,DM_co2_e,DM_glc_e,ASAD,H2Otex,SERD_L,MTHFC,GHMT2r,GLYOX3,H2Otpp,CYTBDpp,PGM,LCARR,CO2tpp,HSK,PGK,EDA,DM_h_e,ACALD,G6PDH2r,NADH5,MT_pyr_c,GNK,ASPK,12PPDRtex,MGSA,12PPDRtpp,ASPTA,DM_h2o_e,GAPD,GLCDpp,FTHFLi,TPI,CO2tex,DM_o2_e,ENO,HSDy
pyr_c	alternative_3	Pyruvate	0.6888888888888889	45	56	0.007370543583339884	0.007370543583339884	O2tex,MTHFD,THRAi,POR5,CYTBO3_4pp,Htex,GLCNt2rpp,GLCtexi,FLDR2,PFL,GLCptspp,THRS,LALDO2x,ASAD,H2Otex,SERD_L,MTHFC,GHMT2r,H2Otpp,CYTBDpp,PGM,ACALD,G6PDH2r,ASPK,12PPDRtex,GAPD,ASPTA,GLCDpp,CO2tex,ENO,HSDy	O2tpp,PGL,O2tex,THRAi,PPC,POR5,GLUDy,CYTBO3_4pp,LDH_D2,Htex,GLCNt2rpp,GLCtexi,FLDR2,PFL,GLCptspp,EDD,THRS,LALDO2x,ASAD,H2Otex,SERD_L,MTHFC,GHMT2r,H2Otpp,CYTBDpp,PGM,CO2tpp,HSK,PGK,EDA,ACALD,G6PDH2r,NADH5,GNK,ASPK,12PPDRtex,MGSA,GAPD,ASPTA,GLCDpp,HSDy,TPI,CO2tex,ENO,MTHFD	O2tpp,O2tex,PGL,MTHFD,THRAi,PPC,POR5,GLUDy,CYTBO3_4pp,LDH_D2,Htex,EDD,GLCNt2rpp,FLDR2,GLCtexi,GLCptspp,PFL,THRS,DM_12ppd-R_e,LALDO2x,DM_co2_e,DM_glc_e,ASAD,H2Otex,SERD_L,MTHFC,GHMT2r,GLYOX3,H2Otpp,CYTBDpp,PGM,LCARR,CO2tpp,HSK,PGK,EDA,DM_h_e,ACALD,G6PDH2r,NADH5,MT_pyr_c,GNK,ASPK,12PPDRtex,MGSA,12PPDRtpp,ASPTA,DM_h2o_e,GAPD,GLCDpp,FTHFLi,TPI,CO2tex,DM_o2_e,ENO,HSDy
pyr_c	alternative_4	Pyruvate	0.6888888888888889	45	56	0.007370543583339884	0.007370543583339884	O2tex,MTHFD,THRAi,POR5,CYTBO3_4pp,Htex,GLCNt2rpp,GLCtexi,FLDR2,PFL,GLCptspp,THRS,LALDO2x,ASAD,H2Otex,SERD_L,MTHFC,GHMT2r,H2Otpp,CYTBDpp,PGM,ACALD,G6PDH2r,ASPK,12PPDRtex,GAPD,ASPTA,GLCDpp,CO2tex,ENO,HSDy	O2tpp,PGL,O2tex,THRAi,PPC,POR5,GLUDy,CYTBO3_4pp,LDH_D2,Htex,GLCNt2rpp,GLCtexi,FLDR2,PFL,GLCptspp,EDD,THRS,LALDO2x,ASAD,H2Otex,SERD_L,MTHFC,GHMT2r,H2Otpp,CYTBDpp,PGM,CO2tpp,HSK,PGK,EDA,ACALD,G6PDH2r,NADH5,GNK,ASPK,12PPDRtex,MGSA,GAPD,ASPTA,GLCDpp,HSDy,TPI,CO2tex,ENO,MTHFD	O2tpp,O2tex,PGL,MTHFD,THRAi,PPC,POR5,GLUDy,CYTBO3_4pp,LDH_D2,Htex,EDD,GLCNt2rpp,FLDR2,GLCtexi,GLCptspp,PFL,THRS,DM_12ppd-R_e,LALDO2x,DM_co2_e,DM_glc_e,ASAD,H2Otex,SERD_L,MTHFC,GHMT2r,GLYOX3,H2Otpp,CYTBDpp,PGM,LCARR,CO2tpp,HSK,PGK,EDA,DM_h_e,ACALD,G6PDH2r,NADH5,MT_pyr_c,GNK,ASPK,12PPDRtex,MGSA,12PPDRtpp,ASPTA,DM_h2o_e,GAPD,GLCDpp,FTHFLi,TPI,CO2tex,DM_o2_e,ENO,HSDy
pyr_c	alternative_5	Pyruvate	0.6888888888888889	45	56	0.007370543583339884	0.007370543583339884	O2tex,MTHFD,THRAi,POR5,CYTBO3_4pp,Htex,GLCNt2rpp,GLCtexi,FLDR2,PFL,GLCptspp,THRS,LALDO2x,ASAD,H2Otex,SERD_L,MTHFC,GHMT2r,H2Otpp,CYTBDpp,PGM,ACALD,G6PDH2r,ASPK,12PPDRtex,GAPD,ASPTA,GLCDpp,CO2tex,ENO,HSDy	O2tpp,PGL,O2tex,THRAi,PPC,POR5,GLUDy,CYTBO3_4pp,LDH_D2,Htex,GLCNt2rpp,GLCtexi,FLDR2,PFL,GLCptspp,EDD,THRS,LALDO2x,ASAD,H2Otex,SERD_L,MTHFC,GHMT2r,H2Otpp,CYTBDpp,PGM,CO2tpp,HSK,PGK,EDA,ACALD,G6PDH2r,NADH5,GNK,ASPK,12PPDRtex,MGSA,GAPD,ASPTA,GLCDpp,HSDy,TPI,CO2tex,ENO,MTHFD	O2tpp,O2tex,PGL,MTHFD,THRAi,PPC,POR5,GLUDy,CYTBO3_4pp,LDH_D2,Htex,EDD,GLCNt2rpp,FLDR2,GLCtexi,GLCptspp,PFL,THRS,DM_12ppd-R_e,LALDO2x,DM_co2_e,DM_glc_e,ASAD,H2Otex,SERD_L,MTHFC,GHMT2r,GLYOX3,H2Otpp,CYTBDpp,PGM,LCARR,CO2tpp,HSK,PGK,EDA,DM_h_e,ACALD,G6PDH2r,NADH5,MT_pyr_c,GNK,ASPK,12PPDRtex,MGSA,12PPDRtpp,ASPTA,DM_h2o_e,GAPD,GLCDpp,FTHFLi,TPI,CO2tex,DM_o2_e,ENO,HSDy

## Sheet: e_coli_gem_absolute
Enrichment results for highly expressed reactions,
ranking networks by p-values based on maximizing high expression while minimizing low expression.
This analysis uses FPKM values from the erythromycin-treated group to identify enriched networks.
Metabolic task id	Alternative networks	Metabolic task desciption	high_expressed rxns(%)	low_expressed rxns(%)	GPR rxns	total # of rxns	p_values	fdr_bh	high_expressed rxns	low_expressed rxns	rxns in a min with GPR	rxns in a min
pyr_c	alternative_1	Pyruvate	15.555555555555555	2.2222222222222223	45	56	0.00048119570903045595	0.00048119570903045595	12PPDRtex,O2tex,GAPD,H2Otex,CO2tex,SERD_L,Htex	GNK	O2tpp,PGL,O2tex,THRAi,PPC,POR5,GLUDy,CYTBO3_4pp,LDH_D2,Htex,GLCNt2rpp,GLCtexi,FLDR2,PFL,GLCptspp,EDD,THRS,LALDO2x,ASAD,H2Otex,SERD_L,MTHFC,GHMT2r,H2Otpp,CYTBDpp,PGM,CO2tpp,HSK,PGK,EDA,ACALD,G6PDH2r,NADH5,GNK,ASPK,12PPDRtex,MGSA,GAPD,ASPTA,GLCDpp,HSDy,TPI,CO2tex,ENO,MTHFD	O2tpp,O2tex,PGL,MTHFD,THRAi,PPC,POR5,GLUDy,CYTBO3_4pp,LDH_D2,Htex,EDD,GLCNt2rpp,FLDR2,GLCtexi,GLCptspp,PFL,THRS,DM_12ppd-R_e,LALDO2x,DM_co2_e,DM_glc_e,ASAD,H2Otex,SERD_L,MTHFC,GHMT2r,GLYOX3,H2Otpp,CYTBDpp,PGM,LCARR,CO2tpp,HSK,PGK,EDA,DM_h_e,ACALD,G6PDH2r,NADH5,MT_pyr_c,GNK,ASPK,12PPDRtex,MGSA,12PPDRtpp,ASPTA,DM_h2o_e,GAPD,GLCDpp,FTHFLi,TPI,CO2tex,DM_o2_e,ENO,HSDy
pyr_c	alternative_2	Pyruvate	15.555555555555555	2.2222222222222223	45	56	0.00048119570903045595	0.00048119570903045595	12PPDRtex,O2tex,GAPD,H2Otex,CO2tex,SERD_L,Htex	GNK	O2tpp,PGL,O2tex,THRAi,PPC,POR5,GLUDy,CYTBO3_4pp,LDH_D2,Htex,GLCNt2rpp,GLCtexi,FLDR2,PFL,GLCptspp,EDD,THRS,LALDO2x,ASAD,H2Otex,SERD_L,MTHFC,GHMT2r,H2Otpp,CYTBDpp,PGM,CO2tpp,HSK,PGK,EDA,ACALD,G6PDH2r,NADH5,GNK,ASPK,12PPDRtex,MGSA,GAPD,ASPTA,GLCDpp,HSDy,TPI,CO2tex,ENO,MTHFD	O2tpp,O2tex,PGL,MTHFD,THRAi,PPC,POR5,GLUDy,CYTBO3_4pp,LDH_D2,Htex,EDD,GLCNt2rpp,FLDR2,GLCtexi,GLCptspp,PFL,THRS,DM_12ppd-R_e,LALDO2x,DM_co2_e,DM_glc_e,ASAD,H2Otex,SERD_L,MTHFC,GHMT2r,GLYOX3,H2Otpp,CYTBDpp,PGM,LCARR,CO2tpp,HSK,PGK,EDA,DM_h_e,ACALD,G6PDH2r,NADH5,MT_pyr_c,GNK,ASPK,12PPDRtex,MGSA,12PPDRtpp,ASPTA,DM_h2o_e,GAPD,GLCDpp,FTHFLi,TPI,CO2tex,DM_o2_e,ENO,HSDy
pyr_c	alternative_3	Pyruvate	15.555555555555555	2.2222222222222223	45	56	0.00048119570903045595	0.00048119570903045595	12PPDRtex,O2tex,GAPD,H2Otex,CO2tex,SERD_L,Htex	GNK	O2tpp,PGL,O2tex,THRAi,PPC,POR5,GLUDy,CYTBO3_4pp,LDH_D2,Htex,GLCNt2rpp,GLCtexi,FLDR2,PFL,GLCptspp,EDD,THRS,LALDO2x,ASAD,H2Otex,SERD_L,MTHFC,GHMT2r,H2Otpp,CYTBDpp,PGM,CO2tpp,HSK,PGK,EDA,ACALD,G6PDH2r,NADH5,GNK,ASPK,12PPDRtex,MGSA,GAPD,ASPTA,GLCDpp,HSDy,TPI,CO2tex,ENO,MTHFD	O2tpp,O2tex,PGL,MTHFD,THRAi,PPC,POR5,GLUDy,CYTBO3_4pp,LDH_D2,Htex,EDD,GLCNt2rpp,FLDR2,GLCtexi,GLCptspp,PFL,THRS,DM_12ppd-R_e,LALDO2x,DM_co2_e,DM_glc_e,ASAD,H2Otex,SERD_L,MTHFC,GHMT2r,GLYOX3,H2Otpp,CYTBDpp,PGM,LCARR,CO2tpp,HSK,PGK,EDA,DM_h_e,ACALD,G6PDH2r,NADH5,MT_pyr_c,GNK,ASPK,12PPDRtex,MGSA,12PPDRtpp,ASPTA,DM_h2o_e,GAPD,GLCDpp,FTHFLi,TPI,CO2tex,DM_o2_e,ENO,HSDy
pyr_c	alternative_4	Pyruvate	15.555555555555555	2.2222222222222223	45	56	0.00048119570903045595	0.00048119570903045595	12PPDRtex,O2tex,GAPD,H2Otex,CO2tex,SERD_L,Htex	GNK	O2tpp,PGL,O2tex,THRAi,PPC,POR5,GLUDy,CYTBO3_4pp,LDH_D2,Htex,GLCNt2rpp,GLCtexi,FLDR2,PFL,GLCptspp,EDD,THRS,LALDO2x,ASAD,H2Otex,SERD_L,MTHFC,GHMT2r,H2Otpp,CYTBDpp,PGM,CO2tpp,HSK,PGK,EDA,ACALD,G6PDH2r,NADH5,GNK,ASPK,12PPDRtex,MGSA,GAPD,ASPTA,GLCDpp,HSDy,TPI,CO2tex,ENO,MTHFD	O2tpp,O2tex,PGL,MTHFD,THRAi,PPC,POR5,GLUDy,CYTBO3_4pp,LDH_D2,Htex,EDD,GLCNt2rpp,FLDR2,GLCtexi,GLCptspp,PFL,THRS,DM_12ppd-R_e,LALDO2x,DM_co2_e,DM_glc_e,ASAD,H2Otex,SERD_L,MTHFC,GHMT2r,GLYOX3,H2Otpp,CYTBDpp,PGM,LCARR,CO2tpp,HSK,PGK,EDA,DM_h_e,ACALD,G6PDH2r,NADH5,MT_pyr_c,GNK,ASPK,12PPDRtex,MGSA,12PPDRtpp,ASPTA,DM_h2o_e,GAPD,GLCDpp,FTHFLi,TPI,CO2tex,DM_o2_e,ENO,HSDy
pyr_c	alternative_5	Pyruvate	15.555555555555555	2.2222222222222223	45	56	0.00048119570903045595	0.00048119570903045595	12PPDRtex,O2tex,GAPD,H2Otex,CO2tex,SERD_L,Htex	GNK	O2tpp,PGL,O2tex,THRAi,PPC,POR5,GLUDy,CYTBO3_4pp,LDH_D2,Htex,GLCNt2rpp,GLCtexi,FLDR2,PFL,GLCptspp,EDD,THRS,LALDO2x,ASAD,H2Otex,SERD_L,MTHFC,GHMT2r,H2Otpp,CYTBDpp,PGM,CO2tpp,HSK,PGK,EDA,ACALD,G6PDH2r,NADH5,GNK,ASPK,12PPDRtex,MGSA,GAPD,ASPTA,GLCDpp,HSDy,TPI,CO2tex,ENO,MTHFD	O2tpp,O2tex,PGL,MTHFD,THRAi,PPC,POR5,GLUDy,CYTBO3_4pp,LDH_D2,Htex,EDD,GLCNt2rpp,FLDR2,GLCtexi,GLCptspp,PFL,THRS,DM_12ppd-R_e,LALDO2x,DM_co2_e,DM_glc_e,ASAD,H2Otex,SERD_L,MTHFC,GHMT2r,GLYOX3,H2Otpp,CYTBDpp,PGM,LCARR,CO2tpp,HSK,PGK,EDA,DM_h_e,ACALD,G6PDH2r,NADH5,MT_pyr_c,GNK,ASPK,12PPDRtex,MGSA,12PPDRtpp,ASPTA,DM_h2o_e,GAPD,GLCDpp,FTHFLi,TPI,CO2tex,DM_o2_e,ENO,HSDy

## Sheet: ipbe_gem
Enrichment results for highly expressed reactions,
ranking networks by p-values based on maximizing high expression while minimizing low expression.
This analysis uses RPKM values at the exo-erythrocytic stage to identify enriched networks.
Metabolic task id	Alternative networks	Metabolic task desciption	high_expressed rxns(%)	low_expressed rxns(%)	GPR rxns	total # of rxns	p_values	fdr_bh	high_expressed rxns	low_expressed rxns	rxns in a min with GPR	rxns in a min
C00003_c	alternative_3	NAD+	29.166666666666668	0.0	24	65	0.0	0.0	R01561_c,R02294_c,R02147_c,R01969_c,R01863_c,R02295_c,R02557_c		R00127_c,R00192_c,R03005_c,R01969_c,R01135_c,R01132_c,R00190_c,R01561_c,R02294_c,R04936_c,R01863_c,R02295_c,R01724_c,R00257_c,R00330_c,R02147_c,R01057_c,R01049_c,R00004_c,R00578_c,R01083_c,R00256_c,R00650_c,R02557_c	R00127_c,Tc2eC00559_c,R00192_c,R03005_c,Tc2eC03150_c,EXCbothC00021_e,EXCbothC00147_e,MT_biomass_C00003_c,EXCbothC05692_e,R01969_c,R01135_c,R01132_c,Tc2eC00155_c,R00190_c,Tc2eC00019_c,EXCbothC05841_e,EXCbothC00153_e,R01561_c,R02294_c,Tc2eC00122_c,Tc2eC05692_c,Tc2eC00147_c,R04936_c,EXCbothC00122_e,EXCbothC00152_e,R01863_c,EXCbothC00025_e,R02295_c,Tc2eC00387_c,Tc2eC00025_c,R01724_c,R00257_c,Tc2eC002…
C00019_c	alternative_1	S-Adenosyl-L-methionine	26.08695652173913	0.0	23	66	0.0	0.0	R01876_c,R01561_c,R02294_c,R01863_c,R02484_c,R02557_c		R00127_c,R01395_c,R10949_c,R01135_c,R00575_c,R01132_c,R00190_c,R01561_c,R02294_c,R04936_c,R01863_c,R01876_c,R00330_c,R01057_c,R01049_c,R10948_c,R00578_c,R01083_c,R00256_c,R04772_c,R02484_c,R00177_c,R02557_c	R00127_c,Tc2eC00559_c,R01395_c,R10949_c,Tc2eC00073_c,Tc2eC03150_c,EXCbothC00021_e,EXCbothC00147_e,EXCbothC05692_e,R01135_c,R00575_c,R01132_c,R00190_c,Tc2eC00019_c,EXCbothC00153_e,EXCbothC00299_e,R01561_c,R02294_c,Tc2eC00122_c,Tc2eC05692_c,Tc2eC05690_c,Tc2eC00147_c,MT_biomass_C00019_c,R04936_c,EXCbothC00122_e,EXCbothC00152_e,R01863_c,EXCbothC00025_e,Tc2eC00025_c,Tc2eC00262_c,Tc2eC00153_c,EXCbothC0…
C00037_c	alternative_1	Glycine	25.0	0.0	4	21	0.0	0.0	R00945_c		R00940_c,R01251_c,R00945_c,R00899_c	Tc2eC00037_c,EXCbothC00445_e,R00945_c,R00899_c,EXCbothC00504_e,EXCbothC00037_e,R01251_c,Tc2eC03912_c,Tc2eC00080_c,MT_biomass_C00037_c,Tc2eC00445_c,R00940_c,Tc2eC05781_c,HBDG_c,Tc2eC01419_c,EXCbothC03912_e,EXCbothC01419_e,R01220_c,EXCbothC00080_e,Tc2eC00504_c,EXCbothC05781_e
C00003_c	alternative_2	NAD+	29.166666666666668	0.0	24	65	0.0	0.0	R01561_c,R02294_c,R02147_c,R01969_c,R01863_c,R02295_c,R02557_c		R00127_c,R00192_c,R03005_c,R01969_c,R01135_c,R01132_c,R00190_c,R01561_c,R02294_c,R04936_c,R01863_c,R02295_c,R01724_c,R00257_c,R00330_c,R02147_c,R01057_c,R01049_c,R00004_c,R00578_c,R01083_c,R00256_c,R00650_c,R02557_c	R00127_c,Tc2eC00559_c,R00192_c,R03005_c,Tc2eC03150_c,EXCbothC00021_e,EXCbothC00147_e,MT_biomass_C00003_c,EXCbothC05692_e,R01969_c,R01135_c,R01132_c,Tc2eC00155_c,R00190_c,Tc2eC00019_c,EXCbothC05841_e,EXCbothC00153_e,R01561_c,R02294_c,Tc2eC00122_c,Tc2eC05692_c,Tc2eC00147_c,R04936_c,EXCbothC00122_e,EXCbothC00152_e,R01863_c,EXCbothC00025_e,R02295_c,Tc2eC00387_c,Tc2eC00025_c,R01724_c,R00257_c,Tc2eC002…
C00003_c	alternative_1	NAD+	29.166666666666668	0.0	24	65	0.0	0.0	R01561_c,R02294_c,R02147_c,R01969_c,R01863_c,R02295_c,R02557_c		R00127_c,R00192_c,R03005_c,R01969_c,R01135_c,R01132_c,R00190_c,R01561_c,R02294_c,R04936_c,R01863_c,R02295_c,R01724_c,R00257_c,R00330_c,R02147_c,R01057_c,R01049_c,R00004_c,R00578_c,R01083_c,R00256_c,R00650_c,R02557_c	R00127_c,Tc2eC00559_c,R00192_c,R03005_c,Tc2eC03150_c,EXCbothC00021_e,EXCbothC00147_e,MT_biomass_C00003_c,EXCbothC05692_e,R01969_c,R01135_c,R01132_c,Tc2eC00155_c,R00190_c,Tc2eC00019_c,EXCbothC05841_e,EXCbothC00153_e,R01561_c,R02294_c,Tc2eC00122_c,Tc2eC05692_c,Tc2eC00147_c,R04936_c,EXCbothC00122_e,EXCbothC00152_e,R01863_c,EXCbothC00025_e,R02295_c,Tc2eC00387_c,Tc2eC00025_c,R01724_c,R00257_c,Tc2eC002…
C00002_c	alternative_3	ATP	30.0	0.0	20	59	0.0	0.0	R01561_c,R02294_c,R02147_c,R01969_c,R01863_c,R02557_c		R00127_c,R00192_c,R01969_c,R01135_c,R01132_c,R00190_c,R01561_c,R02294_c,R04936_c,R01863_c,R00330_c,R02147_c,R01057_c,R01049_c,R00004_c,R00578_c,R01083_c,R00256_c,R00650_c,R02557_c	R00127_c,Tc2eC00559_c,R00192_c,Tc2eC03150_c,EXCbothC00021_e,EXCbothC00147_e,EXCbothC05692_e,R01969_c,R01135_c,R01132_c,Tc2eC00155_c,R00190_c,Tc2eC00019_c,EXCbothC00153_e,R01561_c,R02294_c,Tc2eC00122_c,Tc2eC05692_c,Tc2eC00147_c,R04936_c,EXCbothC00122_e,EXCbothC00152_e,R01863_c,EXCbothC00025_e,Tc2eC00387_c,Tc2eC00025_c,EXCbothC00330_e,Tc2eC00262_c,Tc2eC00153_c,EXCbothC03150_e,R00330_c,Tc2eC00330_c,…
C00002_c	alternative_2	ATP	30.0	0.0	20	59	0.0	0.0	R01561_c,R02294_c,R02147_c,R01969_c,R01863_c,R02557_c		R00127_c,R00192_c,R01969_c,R01135_c,R01132_c,R00190_c,R01561_c,R02294_c,R04936_c,R01863_c,R00330_c,R02147_c,R01057_c,R01049_c,R00004_c,R00578_c,R01083_c,R00256_c,R00650_c,R02557_c	R00127_c,Tc2eC00559_c,R00192_c,Tc2eC03150_c,EXCbothC00021_e,EXCbothC00147_e,EXCbothC05692_e,R01969_c,R01135_c,R01132_c,Tc2eC00155_c,R00190_c,Tc2eC00019_c,EXCbothC00153_e,R01561_c,R02294_c,Tc2eC00122_c,Tc2eC05692_c,Tc2eC00147_c,R04936_c,EXCbothC00122_e,EXCbothC00152_e,R01863_c,EXCbothC00025_e,Tc2eC00387_c,Tc2eC00025_c,EXCbothC00330_e,Tc2eC00262_c,Tc2eC00153_c,EXCbothC03150_e,R00330_c,Tc2eC00330_c,…
C00002_c	alternative_1	ATP	30.0	0.0	20	59	0.0	0.0	R01561_c,R02294_c,R02147_c,R01969_c,R01863_c,R02557_c		R00127_c,R00192_c,R01969_c,R01135_c,R01132_c,R00190_c,R01561_c,R02294_c,R04936_c,R01863_c,R00330_c,R02147_c,R01057_c,R01049_c,R00004_c,R00578_c,R01083_c,R00256_c,R00650_c,R02557_c	R00127_c,Tc2eC00559_c,R00192_c,Tc2eC03150_c,EXCbothC00021_e,EXCbothC00147_e,EXCbothC05692_e,R01969_c,R01135_c,R01132_c,Tc2eC00155_c,R00190_c,Tc2eC00019_c,EXCbothC00153_e,R01561_c,R02294_c,Tc2eC00122_c,Tc2eC05692_c,Tc2eC00147_c,R04936_c,EXCbothC00122_e,EXCbothC00152_e,R01863_c,EXCbothC00025_e,Tc2eC00387_c,Tc2eC00025_c,EXCbothC00330_e,Tc2eC00262_c,Tc2eC00153_c,EXCbothC03150_e,R00330_c,Tc2eC00330_c,…
C00037_c	alternative_2	Glycine	25.0	0.0	4	21	0.0	0.0	R00945_c		R00940_c,R01251_c,R00945_c,R00899_c	Tc2eC00037_c,EXCbothC00445_e,R00945_c,R00899_c,EXCbothC00504_e,EXCbothC00037_e,R01251_c,Tc2eC03912_c,Tc2eC00080_c,MT_biomass_C00037_c,Tc2eC00445_c,R00940_c,Tc2eC05781_c,HBDG_c,Tc2eC01419_c,EXCbothC03912_e,EXCbothC01419_e,R01220_c,EXCbothC00080_e,Tc2eC00504_c,EXCbothC05781_e
C00037_c	alternative_3	Glycine	25.0	0.0	4	21	0.0	0.0	R00945_c		R00940_c,R01251_c,R00945_c,R00899_c	Tc2eC00037_c,EXCbothC00445_e,R00945_c,R00899_c,EXCbothC00504_e,EXCbothC00037_e,R01251_c,Tc2eC03912_c,Tc2eC00080_c,MT_biomass_C00037_c,Tc2eC00445_c,R00940_c,Tc2eC05781_c,HBDG_c,Tc2eC01419_c,EXCbothC03912_e,EXCbothC01419_e,R01220_c,EXCbothC00080_e,Tc2eC00504_c,EXCbothC05781_e
C00019_c	alternative_2	S-Adenosyl-L-methionine	26.08695652173913	0.0	23	66	0.0	0.0	R01876_c,R01561_c,R02294_c,R01863_c,R02484_c,R02557_c		R00127_c,R01395_c,R10949_c,R01135_c,R00575_c,R01132_c,R00190_c,R01561_c,R02294_c,R04936_c,R01863_c,R01876_c,R00330_c,R01057_c,R01049_c,R10948_c,R00578_c,R01083_c,R00256_c,R04772_c,R02484_c,R00177_c,R02557_c	R00127_c,Tc2eC00559_c,R01395_c,R10949_c,Tc2eC00073_c,Tc2eC03150_c,EXCbothC00021_e,EXCbothC00147_e,EXCbothC05692_e,R01135_c,R00575_c,R01132_c,R00190_c,Tc2eC00019_c,EXCbothC00153_e,EXCbothC00299_e,R01561_c,R02294_c,Tc2eC00122_c,Tc2eC05692_c,Tc2eC05690_c,Tc2eC00147_c,MT_biomass_C00019_c,R04936_c,EXCbothC00122_e,EXCbothC00152_e,R01863_c,EXCbothC00025_e,Tc2eC00025_c,Tc2eC00262_c,Tc2eC00153_c,EXCbothC0…
C00019_c	alternative_3	S-Adenosyl-L-methionine	26.08695652173913	0.0	23	66	0.0	0.0	R01876_c,R01561_c,R02294_c,R01863_c,R02484_c,R02557_c		R00127_c,R01395_c,R10949_c,R01135_c,R00575_c,R01132_c,R00190_c,R01561_c,R02294_c,R04936_c,R01863_c,R01876_c,R00330_c,R01057_c,R01049_c,R10948_c,R00578_c,R01083_c,R00256_c,R04772_c,R02484_c,R00177_c,R02557_c	R00127_c,Tc2eC00559_c,R01395_c,R10949_c,Tc2eC00073_c,Tc2eC03150_c,EXCbothC00021_e,EXCbothC00147_e,EXCbothC05692_e,R01135_c,R00575_c,R01132_c,R00190_c,Tc2eC00019_c,EXCbothC00153_e,EXCbothC00299_e,R01561_c,R02294_c,Tc2eC00122_c,Tc2eC05692_c,Tc2eC05690_c,Tc2eC00147_c,MT_biomass_C00019_c,R04936_c,EXCbothC00122_e,EXCbothC00152_e,R01863_c,EXCbothC00025_e,Tc2eC00025_c,Tc2eC00262_c,Tc2eC00153_c,EXCbothC0…
C00010_c	alternative_1	CoA	25.0	0.0	24	64	0.0	0.0	R01561_c,R02294_c,R02147_c,R01969_c,R01863_c,R02557_c		R00127_c,R00192_c,R01969_c,R01135_c,R01132_c,R00190_c,R01561_c,R02294_c,R03035_c,R04936_c,R01863_c,R00330_c,R02147_c,R01057_c,R01049_c,R00004_c,Tc2eC00831_c,R00130_c,R00578_c,R02971_c,R01083_c,R00256_c,R00650_c,R02557_c	R00127_c,Tc2eC00559_c,R00192_c,Tc2eC03150_c,EXCbothC00021_e,EXCbothC00147_e,EXCbothC05692_e,R01969_c,R01135_c,R01132_c,Tc2eC00155_c,R00190_c,Tc2eC00019_c,MT_biomass_C00010_c,EXCbothC00153_e,R01561_c,R02294_c,Tc2eC00122_c,R03035_c,Tc2eC05692_c,Tc2eC00147_c,R04936_c,EXCbothC00122_e,EXCbothC00152_e,R01863_c,EXCbothC00025_e,Tc2eC00387_c,Tc2eC00025_c,EXCbothC00330_e,Tc2eC00262_c,Tc2eC00153_c,EXCbothC0…
C04549_c	alternative_1	1-Phosphatidyl-1D-myo-inositol 3-phosphate	28.947368421052634	0.0	38	72	0.0	0.0	R02294_c,R01061_c,R01641_c,R01662_c,R01829_c,R00200_c,R07324_c,R01518_c,R01067_c,R01516_c,R00658_c		R00127_c,R01961_c,R00200_c,R01518_c,R03362_c,R07324_c,R01036_c,R01187_c,R04231_c,R00847_c,R04230_c,R02241_r,R00658_c,R02294_c,R01061_c,R01802_c,R01799_c,R00299_c,R01829_c,R01529_c,R01843_c,R01641_c,R01662_c,R01057_c,R01819_c,R01067_c,R00851_r,R02740_c,R01056_c,R00578_c,R01015_c,R01496_r,R00256_c,R00867_c,R00842_c,R01326_c,R00765_c,R01516_c	R00127_c,R01961_c,R00200_c,R01518_c,R03362_c,R07324_c,Tc2eC00159_c,Tc2eC03150_c,R01036_c,Tc2eC00095_c,Tc2rC00093_c,R01187_c,EXCbothC00319_e,R04231_c,Tc2rC00416_c,EXCbothC00153_e,Tc2eC00022_c,R00658_c,R02241_r,R04230_c,R00847_c,Tc2rC00080_c,R02294_c,EXCbothC00195_e,R01061_c,R01802_c,EXCbothC00031_e,R01799_c,R00299_c,R01829_c,EXCbothC00152_e,EXCbothC00025_e,MT_biomass_C04549_c,Tc2eC00025_c,R01529_c…
C04549_c	alternative_2	1-Phosphatidyl-1D-myo-inositol 3-phosphate	28.947368421052634	0.0	38	72	0.0	0.0	R02294_c,R01061_c,R01641_c,R01662_c,R01829_c,R00200_c,R07324_c,R01518_c,R01067_c,R01516_c,R00658_c		R00127_c,R01961_c,R00200_c,R01518_c,R03362_c,R07324_c,R01036_c,R01187_c,R04231_c,R00847_c,R04230_c,R02241_r,R00658_c,R02294_c,R01061_c,R01802_c,R01799_c,R00299_c,R01829_c,R01529_c,R01843_c,R01641_c,R01662_c,R01057_c,R01819_c,R01067_c,R00851_r,R02740_c,R01056_c,R00578_c,R01015_c,R01496_r,R00256_c,R00867_c,R00842_c,R01326_c,R00765_c,R01516_c	R00127_c,R01961_c,R00200_c,R01518_c,R03362_c,R07324_c,Tc2eC00159_c,Tc2eC03150_c,R01036_c,Tc2eC00095_c,Tc2rC00093_c,R01187_c,EXCbothC00319_e,R04231_c,Tc2rC00416_c,EXCbothC00153_e,Tc2eC00022_c,R00658_c,R02241_r,R04230_c,R00847_c,Tc2rC00080_c,R02294_c,EXCbothC00195_e,R01061_c,R01802_c,EXCbothC00031_e,R01799_c,R00299_c,R01829_c,EXCbothC00152_e,EXCbothC00025_e,MT_biomass_C04549_c,Tc2eC00025_c,R01529_c…
C04549_c	alternative_3	1-Phosphatidyl-1D-myo-inositol 3-phosphate	28.947368421052634	0.0	38	72	0.0	0.0	R02294_c,R01061_c,R01641_c,R01662_c,R01829_c,R00200_c,R07324_c,R01518_c,R01067_c,R01516_c,R00658_c		R00127_c,R01961_c,R00200_c,R01518_c,R03362_c,R07324_c,R01036_c,R01187_c,R04231_c,R00847_c,R04230_c,R02241_r,R00658_c,R02294_c,R01061_c,R01802_c,R01799_c,R00299_c,R01829_c,R01529_c,R01843_c,R01641_c,R01662_c,R01057_c,R01819_c,R01067_c,R00851_r,R02740_c,R01056_c,R00578_c,R01015_c,R01496_r,R00256_c,R00867_c,R00842_c,R01326_c,R00765_c,R01516_c	R00127_c,R01961_c,R00200_c,R01518_c,R03362_c,R07324_c,Tc2eC00159_c,Tc2eC03150_c,R01036_c,Tc2eC00095_c,Tc2rC00093_c,R01187_c,EXCbothC00319_e,R04231_c,Tc2rC00416_c,EXCbothC00153_e,Tc2eC00022_c,R00658_c,R02241_r,R04230_c,R00847_c,Tc2rC00080_c,R02294_c,EXCbothC00195_e,R01061_c,R01802_c,EXCbothC00031_e,R01799_c,R00299_c,R01829_c,EXCbothC00152_e,EXCbothC00025_e,MT_biomass_C04549_c,Tc2eC00025_c,R01529_c…
C00010_c	alternative_2	CoA	25.0	0.0	24	64	0.0	0.0	R01561_c,R02294_c,R02147_c,R01969_c,R01863_c,R02557_c		R00127_c,R00192_c,R01969_c,R01135_c,R01132_c,R00190_c,R01561_c,R02294_c,R03035_c,R04936_c,R01863_c,R00330_c,R02147_c,R01057_c,R01049_c,R00004_c,Tc2eC00831_c,R00130_c,R00578_c,R02971_c,R01083_c,R00256_c,R00650_c,R02557_c	R00127_c,Tc2eC00559_c,R00192_c,Tc2eC03150_c,EXCbothC00021_e,EXCbothC00147_e,EXCbothC05692_e,R01969_c,R01135_c,R01132_c,Tc2eC00155_c,R00190_c,Tc2eC00019_c,MT_biomass_C00010_c,EXCbothC00153_e,R01561_c,R02294_c,Tc2eC00122_c,R03035_c,Tc2eC05692_c,Tc2eC00147_c,R04936_c,EXCbothC00122_e,EXCbothC00152_e,R01863_c,EXCbothC00025_e,Tc2eC00387_c,Tc2eC00025_c,EXCbothC00330_e,Tc2eC00262_c,Tc2eC00153_c,EXCbothC0…
C00010_c	alternative_3	CoA	25.0	0.0	24	64	0.0	0.0	R01561_c,R02294_c,R02147_c,R01969_c,R01863_c,R02557_c		R00127_c,R00192_c,R01969_c,R01135_c,R01132_c,R00190_c,R01561_c,R02294_c,R03035_c,R04936_c,R01863_c,R00330_c,R02147_c,R01057_c,R01049_c,R00004_c,Tc2eC00831_c,R00130_c,R00578_c,R02971_c,R01083_c,R00256_c,R00650_c,R02557_c	R00127_c,Tc2eC00559_c,R00192_c,Tc2eC03150_c,EXCbothC00021_e,EXCbothC00147_e,EXCbothC05692_e,R01969_c,R01135_c,R01132_c,Tc2eC00155_c,R00190_c,Tc2eC00019_c,MT_biomass_C00010_c,EXCbothC00153_e,R01561_c,R02294_c,Tc2eC00122_c,R03035_c,Tc2eC05692_c,Tc2eC00147_c,R04936_c,EXCbothC00122_e,EXCbothC00152_e,R01863_c,EXCbothC00025_e,Tc2eC00387_c,Tc2eC00025_c,EXCbothC00330_e,Tc2eC00262_c,Tc2eC00153_c,EXCbothC0…
C00234_c	alternative_3	10-Formyltetrahydrofolate	25.0	0.0	4	13	0.0	0.0	R00945_c		R00937_c,R00940_c,R00945_c,R01655_c	Tc2eC00272_c,EXCbothC00272_e,R00945_c,EXCbothC00504_e,R01220_c,MT_biomass_C00234_c,R01655_c,R01793_c,Tc2eC00065_c,Tc2eC00504_c,R00937_c,R00940_c,EXCbothC00065_e
C00234_c	alternative_2	10-Formyltetrahydrofolate	25.0	0.0	4	13	0.0	0.0	R00945_c		R00937_c,R00940_c,R00945_c,R01655_c	Tc2eC00272_c,EXCbothC00272_e,R00945_c,EXCbothC00504_e,R01220_c,MT_biomass_C00234_c,R01655_c,R01793_c,Tc2eC00065_c,Tc2eC00504_c,R00937_c,R00940_c,EXCbothC00065_e
C00234_c	alternative_1	10-Formyltetrahydrofolate	25.0	0.0	4	13	0.0	0.0	R00945_c		R00937_c,R00940_c,R00945_c,R01655_c	Tc2eC00272_c,EXCbothC00272_e,R00945_c,EXCbothC00504_e,R01220_c,MT_biomass_C00234_c,R01655_c,R01793_c,Tc2eC00065_c,Tc2eC00504_c,R00937_c,R00940_c,EXCbothC00065_e
C00018_c	alternative_1	Pyridoxal phosphate	33.33333333333333	9.803921568627452	51	122	5.908836442160943e-05	0.00015398785879570942	R01876_c,R01561_c,R01068_c,R01641_c,R00342_c,R01829_c,R00200_c,R02147_c,R02297_c,R01969_c,R01863_c,R01067_c,R02295_c,R00848_m,R02748_c,R00703_c,R02557_c	R00345_c,FeSsyn1_m,R07456_c,R03222_m,R00355_c	R00310_m,R00127_c,R00345_c,R00200_c,R02297_c,R01969_c,R01066_c,R00086_m,R00278_c,R03222_m,R00848_m,R00703_c,R02493_c,R00277_c,R01561_c,R00174_c,R01829_c,R01863_c,R02163_m,R00361_m,R02295_c,R00769_c,R01529_c,R00115_m,R01843_c,R01876_c,R01068_c,R00157_c,R01641_c,R02147_c,R01057_c,R07456_c,R01067_c,R05875_m,R01195_m,R02748_c,R00355_c,R01056_c,R00578_c,R01015_c,R00094_m,R00342_c,FeSsyn1_m,R00256_c,Tc…	R00310_m,EXCbothC00007_e,R00200_c,EXCbothC00084_e,EXCbothC00147_e,R03222_m,Tc2eC00314_c,R00703_c,R02493_c,R00277_c,EXCbothC00385_e,Tc2mC00149_c,R01863_c,Tc2eC00097_c,Tc2mC00097_c,R01529_c,Tc2mC00041_c,R01843_c,R00157_c,Tc2eC05841_c,EXCbothC00186_e,Tc2eC00212_c,Tc2mC01079_c,Tc2eC00294_c,EXCbothC01079_e,Tc2eC00253_c,R01056_c,Tc2eC00009_c,EXCbothC00022_e,EXCbothC00009_e,EXCbothC00253_e,R00345_c,Tc2e…
C00018_c	alternative_2	Pyridoxal phosphate	33.33333333333333	9.803921568627452	51	122	5.908836442160943e-05	0.00015398785879570942	R01876_c,R01561_c,R01068_c,R01641_c,R00342_c,R01829_c,R00200_c,R02147_c,R02297_c,R01969_c,R01863_c,R01067_c,R02295_c,R00848_m,R02748_c,R00703_c,R02557_c	R00345_c,FeSsyn1_m,R07456_c,R03222_m,R00355_c	R00310_m,R00127_c,R00345_c,R00200_c,R02297_c,R01969_c,R01066_c,R00086_m,R00278_c,R03222_m,R00848_m,R00703_c,R02493_c,R00277_c,R01561_c,R00174_c,R01829_c,R01863_c,R02163_m,R00361_m,R02295_c,R00769_c,R01529_c,R00115_m,R01843_c,R01876_c,R01068_c,R00157_c,R01641_c,R02147_c,R01057_c,R07456_c,R01067_c,R05875_m,R01195_m,R02748_c,R00355_c,R01056_c,R00578_c,R01015_c,R00094_m,R00342_c,FeSsyn1_m,R00256_c,Tc…	R00310_m,EXCbothC00007_e,R00200_c,EXCbothC00084_e,EXCbothC00147_e,R03222_m,Tc2eC00314_c,R00703_c,R02493_c,R00277_c,EXCbothC00385_e,Tc2mC00149_c,R01863_c,Tc2eC00097_c,Tc2mC00097_c,R01529_c,Tc2mC00041_c,R01843_c,R00157_c,Tc2eC05841_c,EXCbothC00186_e,Tc2eC00212_c,Tc2mC01079_c,Tc2eC00294_c,EXCbothC01079_e,Tc2eC00253_c,R01056_c,Tc2eC00009_c,EXCbothC00022_e,EXCbothC00009_e,EXCbothC00253_e,R00345_c,Tc2e…
C00018_c	alternative_3	Pyridoxal phosphate	33.33333333333333	9.803921568627452	51	122	5.908836442160943e-05	0.00015398785879570942	R01876_c,R01561_c,R01068_c,R01641_c,R00342_c,R01829_c,R00200_c,R02147_c,R02297_c,R01969_c,R01863_c,R01067_c,R02295_c,R00848_m,R02748_c,R00703_c,R02557_c	R00345_c,FeSsyn1_m,R07456_c,R03222_m,R00355_c	R00310_m,R00127_c,R00345_c,R00200_c,R02297_c,R01969_c,R01066_c,R00086_m,R00278_c,R03222_m,R00848_m,R00703_c,R02493_c,R00277_c,R01561_c,R00174_c,R01829_c,R01863_c,R02163_m,R00361_m,R02295_c,R00769_c,R01529_c,R00115_m,R01843_c,R01876_c,R01068_c,R00157_c,R01641_c,R02147_c,R01057_c,R07456_c,R01067_c,R05875_m,R01195_m,R02748_c,R00355_c,R01056_c,R00578_c,R01015_c,R00094_m,R00342_c,FeSsyn1_m,R00256_c,Tc…	R00310_m,EXCbothC00007_e,R00200_c,EXCbothC00084_e,EXCbothC00147_e,R03222_m,Tc2eC00314_c,R00703_c,R02493_c,R00277_c,EXCbothC00385_e,Tc2mC00149_c,R01863_c,Tc2eC00097_c,Tc2mC00097_c,R01529_c,Tc2mC00041_c,R01843_c,R00157_c,Tc2eC05841_c,EXCbothC00186_e,Tc2eC00212_c,Tc2mC01079_c,Tc2eC00294_c,EXCbothC01079_e,Tc2eC00253_c,R01056_c,Tc2eC00009_c,EXCbothC00022_e,EXCbothC00009_e,EXCbothC00253_e,R00345_c,Tc2e…
C00129_c	alternative_2	Isopentenyl diphosphate	31.11111111111111	6.666666666666667	45	82	0.00016210095297095517	0.00041002005751476897	R02294_c,R01061_c,R00248_a,R01068_c,R01829_c,R01518_c,R01015_a,R01641_c,R01662_c,Tc2aC00111_c,R01067_c,Tc2aC00074_c,R01516_c,R00658_c	R00355_c,R05634_a,R00345_c	R00127_c,R01395_c,R00345_c,R05688_a,R01961_c,R01518_c,R00658_c,R02294_c,R01061_c,R00248_a,R01829_c,R00299_c,R01015_a,R01195_a,R00756_c,R01529_c,R01843_c,R01068_c,R01641_c,R01662_c,R00200_a,Tc2aC00074_c,R05634_a,R01057_c,R01819_c,R00149_c,R01067_c,R05636_a,R05637_a,R02740_c,R00355_c,R00004_c,R01056_c,R00578_c,R01015_c,R00256_c,Tc2aC00111_c,R00867_c,R01326_c,R05884_a,R00765_c,R08689_a,R00093_c,R056…	Tc2eC03150_c,Tc2aC00001_c,EXCbothC00153_e,Tc2aC00026_c,R00299_c,R01529_c,R01843_c,R05634_a,Tc2aC00080_c,R05636_a,EXCbothC00049_e,R01056_c,EXCbothC00022_e,MT_biomass_C00129_c,R05884_a,R00765_c,R01516_c,R01395_c,R00345_c,R01961_c,Tc2aC00129_c,Tc2eC00022_c,Tc2eC00011_c,Tc2aC00025_c,Tc2eC01563_c,R01061_c,EXCbothC00031_e,R01829_c,R00756_c,EXCbothC01563_e,Tc2aC00014_c,EXCbothC03150_e,R01641_c,R00570_a,…
C00129_c	alternative_1	Isopentenyl diphosphate	31.11111111111111	6.666666666666667	45	82	0.00016210095297095517	0.00041002005751476897	R02294_c,R01061_c,R00248_a,R01068_c,R01829_c,R01518_c,R01015_a,R01641_c,R01662_c,Tc2aC00111_c,R01067_c,Tc2aC00074_c,R01516_c,R00658_c	R00355_c,R05634_a,R00345_c	R00127_c,R01395_c,R00345_c,R05688_a,R01961_c,R01518_c,R00658_c,R02294_c,R01061_c,R00248_a,R01829_c,R00299_c,R01015_a,R01195_a,R00756_c,R01529_c,R01843_c,R01068_c,R01641_c,R01662_c,R00200_a,Tc2aC00074_c,R05634_a,R01057_c,R01819_c,R00149_c,R01067_c,R05636_a,R05637_a,R02740_c,R00355_c,R00004_c,R01056_c,R00578_c,R01015_c,R00256_c,Tc2aC00111_c,R00867_c,R01326_c,R05884_a,R00765_c,R08689_a,R00093_c,R056…	Tc2eC03150_c,Tc2aC00001_c,EXCbothC00153_e,Tc2aC00026_c,R00299_c,R01529_c,R01843_c,R05634_a,Tc2aC00080_c,R05636_a,EXCbothC00049_e,R01056_c,EXCbothC00022_e,MT_biomass_C00129_c,R05884_a,R00765_c,R01516_c,R01395_c,R00345_c,R01961_c,Tc2aC00129_c,Tc2eC00022_c,Tc2eC00011_c,Tc2aC00025_c,Tc2eC01563_c,R01061_c,EXCbothC00031_e,R01829_c,R00756_c,EXCbothC01563_e,Tc2aC00014_c,EXCbothC03150_e,R01641_c,R00570_a,…
C00129_c	alternative_3	Isopentenyl diphosphate	31.11111111111111	6.666666666666667	45	82	0.00016210095297095517	0.00041002005751476897	R02294_c,R01061_c,R00248_a,R01068_c,R01829_c,R01518_c,R01015_a,R01641_c,R01662_c,Tc2aC00111_c,R01067_c,Tc2aC00074_c,R01516_c,R00658_c	R00355_c,R05634_a,R00345_c	R00127_c,R01395_c,R00345_c,R05688_a,R01961_c,R01518_c,R00658_c,R02294_c,R01061_c,R00248_a,R01829_c,R00299_c,R01015_a,R01195_a,R00756_c,R01529_c,R01843_c,R01068_c,R01641_c,R01662_c,R00200_a,Tc2aC00074_c,R05634_a,R01057_c,R01819_c,R00149_c,R01067_c,R05636_a,R05637_a,R02740_c,R00355_c,R00004_c,R01056_c,R00578_c,R01015_c,R00256_c,Tc2aC00111_c,R00867_c,R01326_c,R05884_a,R00765_c,R08689_a,R00093_c,R056…	Tc2eC03150_c,Tc2aC00001_c,EXCbothC00153_e,Tc2aC00026_c,R00299_c,R01529_c,R01843_c,R05634_a,Tc2aC00080_c,R05636_a,EXCbothC00049_e,R01056_c,EXCbothC00022_e,MT_biomass_C00129_c,R05884_a,R00765_c,R01516_c,R01395_c,R00345_c,R01961_c,Tc2aC00129_c,Tc2eC00022_c,Tc2eC00011_c,Tc2aC00025_c,Tc2eC01563_c,R01061_c,EXCbothC00031_e,R01829_c,R00756_c,EXCbothC01563_e,Tc2aC00014_c,EXCbothC03150_e,R01641_c,R00570_a,…
C15672_m	alternative_1	Heme O	29.166666666666668	6.25	48	92	0.00022472997876062722	0.0005521936620975412	R02294_c,R01061_c,R00248_a,R01068_c,R01829_c,R01518_c,R01015_a,R01641_c,R01662_c,Tc2aC00111_c,R01067_c,Tc2aC00074_c,R01516_c,R00658_c	R00355_c,R05634_a,R00345_c	R00345_c,R05688_a,R01961_c,R01518_c,R01658_c,R08210_a,R00094_c,R00658_c,R02294_c,R01061_c,R00248_a,R01829_c,R00299_c,R01015_a,R01195_a,R00769_c,R01529_c,R01843_c,R01068_c,R00157_c,R01641_c,R01662_c,R00200_a,Tc2aC00074_c,R05634_a,R01057_c,R01819_c,R01067_c,R05637_a,R05636_a,R02740_c,R00355_c,R00115_a,R00004_c,R01056_c,R00578_c,R01015_c,R02003_c,R00256_c,Tc2aC00111_c,R00867_c,R01326_c,R05884_a,R007…	Tc2eC03150_c,Tc2aC00001_c,EXCbothC00153_e,Tc2aC00026_c,R00299_c,EXCbothC00025_e,R01529_c,R01843_c,R00157_c,R05634_a,Tc2aC00080_c,R05636_a,EXCbothC00049_e,R01056_c,Tc2mC00013_c,EXCbothC00022_e,R05884_a,R00765_c,R01516_c,R08210_a,R00345_c,R01961_c,Tc2aC00129_c,R01658_c,Tc2eC00032_c,Tc2eC00022_c,Tc2eC00011_c,Tc2aC00025_c,R01061_c,EXCbothC00031_e,R01829_c,R00769_c,Tc2aC00014_c,EXCbothC03150_e,R01641_…
C15672_m	alternative_2	Heme O	29.166666666666668	6.25	48	92	0.00022472997876062722	0.0005521936620975412	R02294_c,R01061_c,R00248_a,R01068_c,R01829_c,R01518_c,R01015_a,R01641_c,R01662_c,Tc2aC00111_c,R01067_c,Tc2aC00074_c,R01516_c,R00658_c	R00355_c,R05634_a,R00345_c	R00345_c,R05688_a,R01961_c,R01518_c,R01658_c,R08210_a,R00094_c,R00658_c,R02294_c,R01061_c,R00248_a,R01829_c,R00299_c,R01015_a,R01195_a,R00769_c,R01529_c,R01843_c,R01068_c,R00157_c,R01641_c,R01662_c,R00200_a,Tc2aC00074_c,R05634_a,R01057_c,R01819_c,R01067_c,R05637_a,R05636_a,R02740_c,R00355_c,R00115_a,R00004_c,R01056_c,R00578_c,R01015_c,R02003_c,R00256_c,Tc2aC00111_c,R00867_c,R01326_c,R05884_a,R007…	Tc2eC03150_c,Tc2aC00001_c,EXCbothC00153_e,Tc2aC00026_c,R00299_c,EXCbothC00025_e,R01529_c,R01843_c,R00157_c,R05634_a,Tc2aC00080_c,R05636_a,EXCbothC00049_e,R01056_c,Tc2mC00013_c,EXCbothC00022_e,R05884_a,R00765_c,R01516_c,R08210_a,R00345_c,R01961_c,Tc2aC00129_c,R01658_c,Tc2eC00032_c,Tc2eC00022_c,Tc2eC00011_c,Tc2aC00025_c,R01061_c,EXCbothC00031_e,R01829_c,R00769_c,Tc2aC00014_c,EXCbothC03150_e,R01641_…
C15672_m	alternative_3	Heme O	29.166666666666668	6.25	48	92	0.00022472997876062722	0.0005521936620975412	R02294_c,R01061_c,R00248_a,R01068_c,R01829_c,R01518_c,R01015_a,R01641_c,R01662_c,Tc2aC00111_c,R01067_c,Tc2aC00074_c,R01516_c,R00658_c	R00355_c,R05634_a,R00345_c	R00345_c,R05688_a,R01961_c,R01518_c,R01658_c,R08210_a,R00094_c,R00658_c,R02294_c,R01061_c,R00248_a,R01829_c,R00299_c,R01015_a,R01195_a,R00769_c,R01529_c,R01843_c,R01068_c,R00157_c,R01641_c,R01662_c,R00200_a,Tc2aC00074_c,R05634_a,R01057_c,R01819_c,R01067_c,R05637_a,R05636_a,R02740_c,R00355_c,R00115_a,R00004_c,R01056_c,R00578_c,R01015_c,R02003_c,R00256_c,Tc2aC00111_c,R00867_c,R01326_c,R05884_a,R007…	Tc2eC03150_c,Tc2aC00001_c,EXCbothC00153_e,Tc2aC00026_c,R00299_c,EXCbothC00025_e,R01529_c,R01843_c,R00157_c,R05634_a,Tc2aC00080_c,R05636_a,EXCbothC00049_e,R01056_c,Tc2mC00013_c,EXCbothC00022_e,R05884_a,R00765_c,R01516_c,R08210_a,R00345_c,R01961_c,Tc2aC00129_c,R01658_c,Tc2eC00032_c,Tc2eC00022_c,Tc2eC00011_c,Tc2aC00025_c,R01061_c,EXCbothC00031_e,R01829_c,R00769_c,Tc2aC00014_c,EXCbothC03150_e,R01641_…
C00353_c	alternative_3	Geranylgeranyl diphosphate	28.000000000000004	6.0	50	88	0.00026576230754395895	0.0006348766235772352	R02294_c,R01061_c,R00248_a,R01068_c,R01829_c,R01518_c,R01015_a,R01641_c,R01662_c,Tc2aC00111_c,R01067_c,Tc2aC00074_c,R01516_c,R00658_c	R00355_c,R05634_a,R00345_c	R00127_c,R01395_c,R00345_c,R05688_a,R01961_c,R01518_c,R02061_c,R01658_c,R08210_a,R00658_c,R02294_c,R01061_c,R00248_a,R01829_c,R00299_c,R01015_a,R01195_a,R00769_c,R01529_c,R01843_c,R01068_c,R00157_c,R01641_c,R01662_c,R00200_a,Tc2aC00074_c,R05634_a,R01057_c,R01819_c,R00149_c,R01067_c,R05636_a,R05637_a,R02740_c,R00355_c,R00004_c,R01056_c,R00578_c,R01015_c,R02003_c,R00256_c,Tc2aC00111_c,R00867_c,R013…	Tc2eC03150_c,Tc2aC00001_c,R02061_c,EXCbothC00153_e,Tc2aC00026_c,R00299_c,R01529_c,R01843_c,R00157_c,R05634_a,Tc2aC00080_c,R05636_a,EXCbothC00049_e,R01056_c,EXCbothC00022_e,R05884_a,R00765_c,R01516_c,R08210_a,R01395_c,R00345_c,R01961_c,Tc2aC00129_c,R01658_c,MT_biomass_C00353_c,Tc2eC00022_c,Tc2eC00011_c,Tc2aC00025_c,Tc2eC01563_c,R01061_c,EXCbothC00031_e,R01829_c,EXCbothC01563_e,R00769_c,Tc2aC00014_…
C00353_c	alternative_1	Geranylgeranyl diphosphate	28.000000000000004	6.0	50	88	0.00026576230754395895	0.0006348766235772352	R02294_c,R01061_c,R00248_a,R01068_c,R01829_c,R01518_c,R01015_a,R01641_c,R01662_c,Tc2aC00111_c,R01067_c,Tc2aC00074_c,R01516_c,R00658_c	R00355_c,R05634_a,R00345_c	R00127_c,R01395_c,R00345_c,R05688_a,R01961_c,R01518_c,R02061_c,R01658_c,R08210_a,R00658_c,R02294_c,R01061_c,R00248_a,R01829_c,R00299_c,R01015_a,R01195_a,R00769_c,R01529_c,R01843_c,R01068_c,R00157_c,R01641_c,R01662_c,R00200_a,Tc2aC00074_c,R05634_a,R01057_c,R01819_c,R00149_c,R01067_c,R05636_a,R05637_a,R02740_c,R00355_c,R00004_c,R01056_c,R00578_c,R01015_c,R02003_c,R00256_c,Tc2aC00111_c,R00867_c,R013…	Tc2eC03150_c,Tc2aC00001_c,R02061_c,EXCbothC00153_e,Tc2aC00026_c,R00299_c,R01529_c,R01843_c,R00157_c,R05634_a,Tc2aC00080_c,R05636_a,EXCbothC00049_e,R01056_c,EXCbothC00022_e,R05884_a,R00765_c,R01516_c,R08210_a,R01395_c,R00345_c,R01961_c,Tc2aC00129_c,R01658_c,MT_biomass_C00353_c,Tc2eC00022_c,Tc2eC00011_c,Tc2aC00025_c,Tc2eC01563_c,R01061_c,EXCbothC00031_e,R01829_c,EXCbothC01563_e,R00769_c,Tc2aC00014_…
C00353_c	alternative_2	Geranylgeranyl diphosphate	28.000000000000004	6.0	50	88	0.00026576230754395895	0.0006348766235772352	R02294_c,R01061_c,R00248_a,R01068_c,R01829_c,R01518_c,R01015_a,R01641_c,R01662_c,Tc2aC00111_c,R01067_c,Tc2aC00074_c,R01516_c,R00658_c	R00355_c,R05634_a,R00345_c	R00127_c,R01395_c,R00345_c,R05688_a,R01961_c,R01518_c,R02061_c,R01658_c,R08210_a,R00658_c,R02294_c,R01061_c,R00248_a,R01829_c,R00299_c,R01015_a,R01195_a,R00769_c,R01529_c,R01843_c,R01068_c,R00157_c,R01641_c,R01662_c,R00200_a,Tc2aC00074_c,R05634_a,R01057_c,R01819_c,R00149_c,R01067_c,R05636_a,R05637_a,R02740_c,R00355_c,R00004_c,R01056_c,R00578_c,R01015_c,R02003_c,R00256_c,Tc2aC00111_c,R00867_c,R013…	Tc2eC03150_c,Tc2aC00001_c,R02061_c,EXCbothC00153_e,Tc2aC00026_c,R00299_c,R01529_c,R01843_c,R00157_c,R05634_a,Tc2aC00080_c,R05636_a,EXCbothC00049_e,R01056_c,EXCbothC00022_e,R05884_a,R00765_c,R01516_c,R08210_a,R01395_c,R00345_c,R01961_c,Tc2aC00129_c,R01658_c,MT_biomass_C00353_c,Tc2eC00022_c,Tc2eC00011_c,Tc2aC00025_c,Tc2eC01563_c,R01061_c,EXCbothC00031_e,R01829_c,EXCbothC01563_e,R00769_c,Tc2aC00014_…
C00143_m	alternative_1	5,10-Methylenetetrahydrofolate	31.03448275862069	3.4482758620689653	29	61	0.00036055405700896533	0.0008159907605992373	R01061_c,R01641_c,R01662_c,R01829_c,R01518_c,R01067_c,R00945_m,R01516_c,R00658_c	R00345_c	R00345_c,Tc2mC00002_c,R01518_c,R10092_c,R00086_m,R00945_m,R01221_m,R00114_c,R00658_c,R01061_c,R02035_c,R01829_c,R00299_c,R01529_c,R01843_c,R00115_c,R01641_c,R01248_c,R01662_c,R01067_c,R02740_c,R01056_c,R01015_c,R00094_m,R10221_c,R10907_c,R00243_c,R00937_c,R01516_c	Tc2mC00014_c,R00345_c,Tc2mC00002_c,EXCbothC00504_e,R01518_c,R10092_c,Tc2eC03912_c,R00086_m,MT_biomass_C00143_m,R00945_m,R01221_m,R00114_c,Tc2mC00065_c,Tc2mC00080_c,EXCbothC00064_e,R00658_c,Tc2eC00011_c,Tc2eC00272_c,Tc2eC00148_c,R01061_c,R02035_c,Tc2mC00037_c,R01829_c,R00299_c,Tc2mC00127_c,EXCbothC00031_e,EXCbothC00148_e,Tc2eC00288_c,Tc2mC00051_c,Tc2mC00011_c,Tc2mC00101_c,R01529_c,R01843_c,Tc2eC00…
C00131_c	alternative_2	dATP	31.03448275862069	3.4482758620689653	29	73	0.00036055405700896533	0.0008159907605992373	R01876_c,R01561_c,R00248_c,R02147_c,R00342_c,R02297_c,R01969_c,R01863_c,R02557_c	R00355_c	R00127_c,R00192_c,R02297_c,R01969_c,R01135_c,R01132_c,R00190_c,R01561_c,R00248_c,R04936_c,R01863_c,R01876_c,R00330_c,R02147_c,R02016_c,R01057_c,R00355_c,R01049_c,R00004_c,R01082_c,R00578_c,R01083_c,R02017_c,R00342_c,R00256_c,R00650_c,R00093_c,R01137_c,R02557_c	R00127_c,Tc2eC00559_c,R00192_c,EXCbothC00021_e,EXCbothC05692_e,EXCbothC00147_e,R02297_c,R01969_c,R01135_c,R01132_c,Tc2eC00155_c,R00190_c,Tc2eC00019_c,EXCbothC03684_e,EXCbothC00299_e,Tc2eC00106_c,R01561_c,Tc2eC00272_c,EXCbothC00106_e,Tc2eC00385_c,R00248_c,Tc2eC05692_c,Tc2eC03684_c,EXCbothC00385_e,Tc2eC00147_c,R04936_c,EXCbothC00152_e,R01863_c,Tc2eC00387_c,Tc2eC01762_c,EXCbothC00330_e,Tc2eC00262_c,…
C00131_c	alternative_1	dATP	31.03448275862069	3.4482758620689653	29	73	0.00036055405700896533	0.0008159907605992373	R01876_c,R01561_c,R00248_c,R02147_c,R00342_c,R02297_c,R01969_c,R01863_c,R02557_c	R00355_c	R00127_c,R00192_c,R02297_c,R01969_c,R01135_c,R01132_c,R00190_c,R01561_c,R00248_c,R04936_c,R01863_c,R01876_c,R00330_c,R02147_c,R02016_c,R01057_c,R00355_c,R01049_c,R00004_c,R01082_c,R00578_c,R01083_c,R02017_c,R00342_c,R00256_c,R00650_c,R00093_c,R01137_c,R02557_c	R00127_c,Tc2eC00559_c,R00192_c,EXCbothC00021_e,EXCbothC05692_e,EXCbothC00147_e,R02297_c,R01969_c,R01135_c,R01132_c,Tc2eC00155_c,R00190_c,Tc2eC00019_c,EXCbothC03684_e,EXCbothC00299_e,Tc2eC00106_c,R01561_c,Tc2eC00272_c,EXCbothC00106_e,Tc2eC00385_c,R00248_c,Tc2eC05692_c,Tc2eC03684_c,EXCbothC00385_e,Tc2eC00147_c,R04936_c,EXCbothC00152_e,R01863_c,Tc2eC00387_c,Tc2eC01762_c,EXCbothC00330_e,Tc2eC00262_c,…
C00143_m	alternative_3	5,10-Methylenetetrahydrofolate	31.03448275862069	3.4482758620689653	29	61	0.00036055405700896533	0.0008159907605992373	R01061_c,R01641_c,R01662_c,R01829_c,R01518_c,R01067_c,R00945_m,R01516_c,R00658_c	R00345_c	R00345_c,Tc2mC00002_c,R01518_c,R10092_c,R00086_m,R00945_m,R01221_m,R00114_c,R00658_c,R01061_c,R02035_c,R01829_c,R00299_c,R01529_c,R01843_c,R00115_c,R01641_c,R01248_c,R01662_c,R01067_c,R02740_c,R01056_c,R01015_c,R00094_m,R10221_c,R10907_c,R00243_c,R00937_c,R01516_c	Tc2mC00014_c,R00345_c,Tc2mC00002_c,EXCbothC00504_e,R01518_c,R10092_c,Tc2eC03912_c,R00086_m,MT_biomass_C00143_m,R00945_m,R01221_m,R00114_c,Tc2mC00065_c,Tc2mC00080_c,EXCbothC00064_e,R00658_c,Tc2eC00011_c,Tc2eC00272_c,Tc2eC00148_c,R01061_c,R02035_c,Tc2mC00037_c,R01829_c,R00299_c,Tc2mC00127_c,EXCbothC00031_e,EXCbothC00148_e,Tc2eC00288_c,Tc2mC00051_c,Tc2mC00011_c,Tc2mC00101_c,R01529_c,R01843_c,Tc2eC00…
C00143_m	alternative_2	5,10-Methylenetetrahydrofolate	31.03448275862069	3.4482758620689653	29	61	0.00036055405700896533	0.0008159907605992373	R01061_c,R01641_c,R01662_c,R01829_c,R01518_c,R01067_c,R00945_m,R01516_c,R00658_c	R00345_c	R00345_c,Tc2mC00002_c,R01518_c,R10092_c,R00086_m,R00945_m,R01221_m,R00114_c,R00658_c,R01061_c,R02035_c,R01829_c,R00299_c,R01529_c,R01843_c,R00115_c,R01641_c,R01248_c,R01662_c,R01067_c,R02740_c,R01056_c,R01015_c,R00094_m,R10221_c,R10907_c,R00243_c,R00937_c,R01516_c	Tc2mC00014_c,R00345_c,Tc2mC00002_c,EXCbothC00504_e,R01518_c,R10092_c,Tc2eC03912_c,R00086_m,MT_biomass_C00143_m,R00945_m,R01221_m,R00114_c,Tc2mC00065_c,Tc2mC00080_c,EXCbothC00064_e,R00658_c,Tc2eC00011_c,Tc2eC00272_c,Tc2eC00148_c,R01061_c,R02035_c,Tc2mC00037_c,R01829_c,R00299_c,Tc2mC00127_c,EXCbothC00031_e,EXCbothC00148_e,Tc2eC00288_c,Tc2mC00051_c,Tc2mC00011_c,Tc2mC00101_c,R01529_c,R01843_c,Tc2eC00…
C00131_c	alternative_3	dATP	31.03448275862069	3.4482758620689653	29	73	0.00036055405700896533	0.0008159907605992373	R01876_c,R01561_c,R00248_c,R02147_c,R00342_c,R02297_c,R01969_c,R01863_c,R02557_c	R00355_c	R00127_c,R00192_c,R02297_c,R01969_c,R01135_c,R01132_c,R00190_c,R01561_c,R00248_c,R04936_c,R01863_c,R01876_c,R00330_c,R02147_c,R02016_c,R01057_c,R00355_c,R01049_c,R00004_c,R01082_c,R00578_c,R01083_c,R02017_c,R00342_c,R00256_c,R00650_c,R00093_c,R01137_c,R02557_c	R00127_c,Tc2eC00559_c,R00192_c,EXCbothC00021_e,EXCbothC05692_e,EXCbothC00147_e,R02297_c,R01969_c,R01135_c,R01132_c,Tc2eC00155_c,R00190_c,Tc2eC00019_c,EXCbothC03684_e,EXCbothC00299_e,Tc2eC00106_c,R01561_c,Tc2eC00272_c,EXCbothC00106_e,Tc2eC00385_c,R00248_c,Tc2eC05692_c,Tc2eC03684_c,EXCbothC00385_e,Tc2eC00147_c,R04936_c,EXCbothC00152_e,R01863_c,Tc2eC00387_c,Tc2eC01762_c,EXCbothC00330_e,Tc2eC00262_c,…
C01245_c	alternative_1	D-myo-Inositol 1,4,5-trisphosphate	26.82926829268293	4.878048780487805	41	94	0.0006187139678256249	0.0013643436213590704	R01876_c,R01561_c,R02294_c,R01641_c,R01829_c,R00200_c,R07324_c,R02147_c,R02297_c,R01863_c,R01067_c	R00355_c,R00345_c	R00127_c,R00345_c,R01961_c,R00200_c,R07324_c,R01036_c,R02297_c,R01187_c,R04231_c,R04230_c,R00847_c,R01561_c,R02294_c,R01802_c,R03435_c,R01799_c,R00299_c,R01829_c,R01863_c,R01529_c,R01843_c,R03361_c,R02240_c,R01876_c,R01641_c,R02147_c,R01057_c,R01819_c,R01067_c,R02740_c,R00355_c,R01056_c,R00578_c,R01015_c,R01878_c,R00867_c,R00842_c,R01326_c,R00765_c,R00243_c,R03469_c	R00200_c,R07324_c,Tc2eC03150_c,EXCbothC00147_e,R01187_c,EXCbothC00153_e,Tc2eC00475_c,EXCbothC00475_e,R04230_c,R01802_c,R01799_c,R00299_c,EXCbothC00385_e,R01863_c,EXCbothC00025_e,R01529_c,R01843_c,R03361_c,Tc2eC00212_c,Tc2eC00294_c,R01056_c,Tc2eC00009_c,R01878_c,EXCbothC00001_e,EXCbothC00022_e,R00765_c,EXCbothC00009_e,MT_biomass_C01245_c,R00345_c,R01961_c,R01036_c,Tc2eC00022_c,Tc2eC00011_c,EXCboth…
C01245_c	alternative_2	D-myo-Inositol 1,4,5-trisphosphate	26.82926829268293	4.878048780487805	41	94	0.0006187139678256249	0.0013643436213590704	R01876_c,R01561_c,R02294_c,R01641_c,R01829_c,R00200_c,R07324_c,R02147_c,R02297_c,R01863_c,R01067_c	R00355_c,R00345_c	R00127_c,R00345_c,R01961_c,R00200_c,R07324_c,R01036_c,R02297_c,R01187_c,R04231_c,R04230_c,R00847_c,R01561_c,R02294_c,R01802_c,R03435_c,R01799_c,R00299_c,R01829_c,R01863_c,R01529_c,R01843_c,R03361_c,R02240_c,R01876_c,R01641_c,R02147_c,R01057_c,R01819_c,R01067_c,R02740_c,R00355_c,R01056_c,R00578_c,R01015_c,R01878_c,R00867_c,R00842_c,R01326_c,R00765_c,R00243_c,R03469_c	R00200_c,R07324_c,Tc2eC03150_c,EXCbothC00147_e,R01187_c,EXCbothC00153_e,Tc2eC00475_c,EXCbothC00475_e,R04230_c,R01802_c,R01799_c,R00299_c,EXCbothC00385_e,R01863_c,EXCbothC00025_e,R01529_c,R01843_c,R03361_c,Tc2eC00212_c,Tc2eC00294_c,R01056_c,Tc2eC00009_c,R01878_c,EXCbothC00001_e,EXCbothC00022_e,R00765_c,EXCbothC00009_e,MT_biomass_C01245_c,R00345_c,R01961_c,R01036_c,Tc2eC00022_c,Tc2eC00011_c,EXCboth…
C01245_c	alternative_3	D-myo-Inositol 1,4,5-trisphosphate	26.82926829268293	4.878048780487805	41	94	0.0006187139678256249	0.0013643436213590704	R01876_c,R01561_c,R02294_c,R01641_c,R01829_c,R00200_c,R07324_c,R02147_c,R02297_c,R01863_c,R01067_c	R00355_c,R00345_c	R00127_c,R00345_c,R01961_c,R00200_c,R07324_c,R01036_c,R02297_c,R01187_c,R04231_c,R04230_c,R00847_c,R01561_c,R02294_c,R01802_c,R03435_c,R01799_c,R00299_c,R01829_c,R01863_c,R01529_c,R01843_c,R03361_c,R02240_c,R01876_c,R01641_c,R02147_c,R01057_c,R01819_c,R01067_c,R02740_c,R00355_c,R01056_c,R00578_c,R01015_c,R01878_c,R00867_c,R00842_c,R01326_c,R00765_c,R00243_c,R03469_c	R00200_c,R07324_c,Tc2eC03150_c,EXCbothC00147_e,R01187_c,EXCbothC00153_e,Tc2eC00475_c,EXCbothC00475_e,R04230_c,R01802_c,R01799_c,R00299_c,EXCbothC00385_e,R01863_c,EXCbothC00025_e,R01529_c,R01843_c,R03361_c,Tc2eC00212_c,Tc2eC00294_c,R01056_c,Tc2eC00009_c,R01878_c,EXCbothC00001_e,EXCbothC00022_e,R00765_c,EXCbothC00009_e,MT_biomass_C01245_c,R00345_c,R01961_c,R01036_c,Tc2eC00022_c,Tc2eC00011_c,EXCboth…
C00006_c	alternative_1	NADP+	30.76923076923077	3.8461538461538463	26	71	0.000810264449616407	0.0016995790894392927	R01876_c,R01561_c,R02147_c,R02297_c,R01863_c,R02295_c,R02484_c,R02557_c	R00104_c	R00127_c,R00192_c,R03005_c,R02297_c,R01135_c,R01132_c,R00190_c,R00104_c,R01561_c,R04936_c,R01863_c,R02295_c,R01724_c,R00257_c,R01876_c,R00330_c,R02147_c,R01057_c,R01049_c,R00004_c,R00578_c,R01083_c,R00256_c,R02484_c,R00650_c,R02557_c	R00127_c,Tc2eC00559_c,R00192_c,R03005_c,MT_biomass_C00006_c,EXCbothC00021_e,EXCbothC05692_e,EXCbothC00147_e,R02297_c,R01135_c,R01132_c,Tc2eC00155_c,R00190_c,Tc2eC00019_c,EXCbothC05841_e,EXCbothC00299_e,R00104_c,R01561_c,Tc2eC00122_c,Tc2eC00385_c,Tc2eC05692_c,EXCbothC00385_e,Tc2eC00147_c,R04936_c,EXCbothC00122_e,EXCbothC00152_e,EXCbothC00242_e,R01863_c,EXCbothC00025_e,Tc2eC00242_c,R02295_c,Tc2eC00…
C00006_c	alternative_3	NADP+	30.76923076923077	3.8461538461538463	26	71	0.000810264449616407	0.0016995790894392927	R01876_c,R01561_c,R02147_c,R02297_c,R01863_c,R02295_c,R02484_c,R02557_c	R00104_c	R00127_c,R00192_c,R03005_c,R02297_c,R01135_c,R01132_c,R00190_c,R00104_c,R01561_c,R04936_c,R01863_c,R02295_c,R01724_c,R00257_c,R01876_c,R00330_c,R02147_c,R01057_c,R01049_c,R00004_c,R00578_c,R01083_c,R00256_c,R02484_c,R00650_c,R02557_c	R00127_c,Tc2eC00559_c,R00192_c,R03005_c,MT_biomass_C00006_c,EXCbothC00021_e,EXCbothC05692_e,EXCbothC00147_e,R02297_c,R01135_c,R01132_c,Tc2eC00155_c,R00190_c,Tc2eC00019_c,EXCbothC05841_e,EXCbothC00299_e,R00104_c,R01561_c,Tc2eC00122_c,Tc2eC00385_c,Tc2eC05692_c,EXCbothC00385_e,Tc2eC00147_c,R04936_c,EXCbothC00122_e,EXCbothC00152_e,EXCbothC00242_e,R01863_c,EXCbothC00025_e,Tc2eC00242_c,R02295_c,Tc2eC00…
C00006_c	alternative_2	NADP+	30.76923076923077	3.8461538461538463	26	71	0.000810264449616407	0.0016995790894392927	R01876_c,R01561_c,R02147_c,R02297_c,R01863_c,R02295_c,R02484_c,R02557_c	R00104_c	R00127_c,R00192_c,R03005_c,R02297_c,R01135_c,R01132_c,R00190_c,R00104_c,R01561_c,R04936_c,R01863_c,R02295_c,R01724_c,R00257_c,R01876_c,R00330_c,R02147_c,R01057_c,R01049_c,R00004_c,R00578_c,R01083_c,R00256_c,R02484_c,R00650_c,R02557_c	R00127_c,Tc2eC00559_c,R00192_c,R03005_c,MT_biomass_C00006_c,EXCbothC00021_e,EXCbothC05692_e,EXCbothC00147_e,R02297_c,R01135_c,R01132_c,Tc2eC00155_c,R00190_c,Tc2eC00019_c,EXCbothC05841_e,EXCbothC00299_e,R00104_c,R01561_c,Tc2eC00122_c,Tc2eC00385_c,Tc2eC05692_c,EXCbothC00385_e,Tc2eC00147_c,R04936_c,EXCbothC00122_e,EXCbothC00152_e,EXCbothC00242_e,R01863_c,EXCbothC00025_e,Tc2eC00242_c,R02295_c,Tc2eC00…
C00005_c	alternative_3	NADPH	30.76923076923077	3.8461538461538463	26	76	0.000810264449616407	0.0016995790894392927	R01876_c,R01561_c,R02147_c,R02297_c,R01969_c,R01863_c,R02295_c,R02557_c	R00104_c	R00127_c,R00192_c,R03005_c,R02297_c,R01969_c,R01135_c,R01132_c,R00190_c,R00104_c,R01561_c,R04936_c,R01863_c,R02295_c,R01724_c,R00257_c,R01876_c,R00330_c,R02147_c,R01057_c,R01049_c,R00004_c,R00578_c,R01083_c,R00256_c,R00650_c,R02557_c	R00127_c,Tc2eC00559_c,R00192_c,R03005_c,EXCbothC00021_e,EXCbothC05692_e,EXCbothC00147_e,R02297_c,R01969_c,R01135_c,R01132_c,Tc2eC00155_c,R00190_c,Tc2eC00019_c,EXCbothC05841_e,EXCbothC00299_e,R00104_c,Tc2eC00106_c,R01561_c,Tc2eC00122_c,Tc2eC00272_c,EXCbothC00106_e,Tc2eC00385_c,Tc2eC05692_c,Tc2eC03684_c,EXCbothC00385_e,Tc2eC00147_c,R04936_c,EXCbothC00122_e,EXCbothC00152_e,R01863_c,EXCbothC00025_e,R…
C00005_c	alternative_2	NADPH	30.76923076923077	3.8461538461538463	26	76	0.000810264449616407	0.0016995790894392927	R01876_c,R01561_c,R02147_c,R02297_c,R01969_c,R01863_c,R02295_c,R02557_c	R00104_c	R00127_c,R00192_c,R03005_c,R02297_c,R01969_c,R01135_c,R01132_c,R00190_c,R00104_c,R01561_c,R04936_c,R01863_c,R02295_c,R01724_c,R00257_c,R01876_c,R00330_c,R02147_c,R01057_c,R01049_c,R00004_c,R00578_c,R01083_c,R00256_c,R00650_c,R02557_c	R00127_c,Tc2eC00559_c,R00192_c,R03005_c,EXCbothC00021_e,EXCbothC05692_e,EXCbothC00147_e,R02297_c,R01969_c,R01135_c,R01132_c,Tc2eC00155_c,R00190_c,Tc2eC00019_c,EXCbothC05841_e,EXCbothC00299_e,R00104_c,Tc2eC00106_c,R01561_c,Tc2eC00122_c,Tc2eC00272_c,EXCbothC00106_e,Tc2eC00385_c,Tc2eC05692_c,Tc2eC03684_c,EXCbothC00385_e,Tc2eC00147_c,R04936_c,EXCbothC00122_e,EXCbothC00152_e,R01863_c,EXCbothC00025_e,R…
C00005_c	alternative_1	NADPH	30.76923076923077	3.8461538461538463	26	76	0.000810264449616407	0.0016995790894392927	R01876_c,R01561_c,R02147_c,R02297_c,R01969_c,R01863_c,R02295_c,R02557_c	R00104_c	R00127_c,R00192_c,R03005_c,R02297_c,R01969_c,R01135_c,R01132_c,R00190_c,R00104_c,R01561_c,R04936_c,R01863_c,R02295_c,R01724_c,R00257_c,R01876_c,R00330_c,R02147_c,R01057_c,R01049_c,R00004_c,R00578_c,R01083_c,R00256_c,R00650_c,R02557_c	R00127_c,Tc2eC00559_c,R00192_c,R03005_c,EXCbothC00021_e,EXCbothC05692_e,EXCbothC00147_e,R02297_c,R01969_c,R01135_c,R01132_c,Tc2eC00155_c,R00190_c,Tc2eC00019_c,EXCbothC05841_e,EXCbothC00299_e,R00104_c,Tc2eC00106_c,R01561_c,Tc2eC00122_c,Tc2eC00272_c,EXCbothC00106_e,Tc2eC00385_c,Tc2eC05692_c,Tc2eC03684_c,EXCbothC00385_e,Tc2eC00147_c,R04936_c,EXCbothC00122_e,EXCbothC00152_e,R01863_c,EXCbothC00025_e,R…
C00459_c	alternative_1	dTTP	20.408163265306122	4.081632653061225	49	88	0.0011620007006879877	0.0023793347680754035	R01876_c,R02294_c,R00945_c,R08549_m,R00248_c,R00342_c,R00200_c,R02297_c,R01863_c,R00848_m	R00355_c,R00345_c	R00127_c,R00945_c,Tc2mC00002_c,R08549_m,R00345_c,R00200_c,R00405_m,R01397&R01993_c,R10092_c,R00408_m,R02297_c,R01868_c,R00086_m,R01132_c,R02094_c,R00848_m,R00939_c,R00936_c,R02294_c,R00248_c,R01130_c,R01863_c,R02163Men_m,R01876_c,R00081_c,R00115_c,R02016_c,R01057_c,R01082_m,R00149_c,R02098_c,R02101_c,R01049_c,R00355_c,R00004_c,R02161_m,R02142_c,R00578_c,R01870_c,R02093_c,R01868Men_c,R00094_m,R003…	Tc2mC00002_c,R08549_m,EXCbothC00007_e,R00200_c,R00405_m,Tc2eC03150_c,R00408_m,EXCbothC00153_e,R00936_c,EXCbothC00385_e,Tc2mC00149_c,R01863_c,EXCbothC00025_e,Tc2mC00051_c,R02016_c,Tc2eC00294_c,R02093_c,R01868Men_c,EXCbothC00022_e,Tc2mC00009_c,R00965_c,R02018_c,R00945_c,R00345_c,Tc2eC00007_c,R01397&R01993_c,R00848_m,Tc2eC00022_c,Tc2eC00011_c,Tc2eC00385_c,R02163Men_m,EXCbothC03150_e,R01082_m,R02098_…
C00459_c	alternative_2	dTTP	20.408163265306122	4.081632653061225	49	88	0.0011620007006879877	0.0023793347680754035	R01876_c,R02294_c,R00945_c,R08549_m,R00248_c,R00342_c,R00200_c,R02297_c,R01863_c,R00848_m	R00355_c,R00345_c	R00127_c,R00945_c,Tc2mC00002_c,R08549_m,R00345_c,R00200_c,R00405_m,R01397&R01993_c,R10092_c,R00408_m,R02297_c,R01868_c,R00086_m,R01132_c,R02094_c,R00848_m,R00939_c,R00936_c,R02294_c,R00248_c,R01130_c,R01863_c,R02163Men_m,R01876_c,R00081_c,R00115_c,R02016_c,R01057_c,R01082_m,R00149_c,R02098_c,R02101_c,R01049_c,R00355_c,R00004_c,R02161_m,R02142_c,R00578_c,R01870_c,R02093_c,R01868Men_c,R00094_m,R003…	Tc2mC00002_c,R08549_m,EXCbothC00007_e,R00200_c,R00405_m,Tc2eC03150_c,R00408_m,EXCbothC00153_e,R00936_c,EXCbothC00385_e,Tc2mC00149_c,R01863_c,EXCbothC00025_e,Tc2mC00051_c,R02016_c,Tc2eC00294_c,R02093_c,R01868Men_c,EXCbothC00022_e,Tc2mC00009_c,R00965_c,R02018_c,R00945_c,R00345_c,Tc2eC00007_c,R01397&R01993_c,R00848_m,Tc2eC00022_c,Tc2eC00011_c,Tc2eC00385_c,R02163Men_m,EXCbothC03150_e,R01082_m,R02098_…
C00459_c	alternative_3	dTTP	20.408163265306122	4.081632653061225	49	88	0.0011620007006879877	0.0023793347680754035	R01876_c,R02294_c,R00945_c,R08549_m,R00248_c,R00342_c,R00200_c,R02297_c,R01863_c,R00848_m	R00355_c,R00345_c	R00127_c,R00945_c,Tc2mC00002_c,R08549_m,R00345_c,R00200_c,R00405_m,R01397&R01993_c,R10092_c,R00408_m,R02297_c,R01868_c,R00086_m,R01132_c,R02094_c,R00848_m,R00939_c,R00936_c,R02294_c,R00248_c,R01130_c,R01863_c,R02163Men_m,R01876_c,R00081_c,R00115_c,R02016_c,R01057_c,R01082_m,R00149_c,R02098_c,R02101_c,R01049_c,R00355_c,R00004_c,R02161_m,R02142_c,R00578_c,R01870_c,R02093_c,R01868Men_c,R00094_m,R003…	Tc2mC00002_c,R08549_m,EXCbothC00007_e,R00200_c,R00405_m,Tc2eC03150_c,R00408_m,EXCbothC00153_e,R00936_c,EXCbothC00385_e,Tc2mC00149_c,R01863_c,EXCbothC00025_e,Tc2mC00051_c,R02016_c,Tc2eC00294_c,R02093_c,R01868Men_c,EXCbothC00022_e,Tc2mC00009_c,R00965_c,R02018_c,R00945_c,R00345_c,Tc2eC00007_c,R01397&R01993_c,R00848_m,Tc2eC00022_c,Tc2eC00011_c,Tc2eC00385_c,R02163Men_m,EXCbothC03150_e,R01082_m,R02098_…
2Fe2S_a	alternative_3	_2Fe-2S iron-sulfur cluster	20.833333333333336	4.166666666666666	48	76	0.0012129788821113564	0.0024259577642227127	R00248_a,R04960_a,R04957_a,R00848_a,R04726_a,R04968_a,R04963_a,R00703_c,Tc2aC00074_c,R04952_a	R00355_c,R00345_c	R04954_a,R04428_a,R04533_a,R00345_c,R04960_a,R10092_c,FeSsyn1_a,R04968_a,R02569_a,R04429_a,R00703_c,R07460_a,R00248_a,R04535_a,R04957_a,R04543_a,R04966_a,R10707_a,R04963_a,R04955_a,R04964_a,R04958_a,R04536_a,R04566_a,R01626_a,R00200_a,R04965_a,R00742_a,R07618_a,R04537_a,R04568_a,R00355_c,R04952_a,R04961_a,R04969_a,R04953_a,R01699_a,R04544_a,Tc2eC00186_c,R00842_c,FeStran1_a,R04724_a,R00848_a,R0472…	R04954_a,R04428_a,R04533_a,R01706_a,R00345_c,EXCbothC00022_e,R04960_a,EXCbothC14818_e,Tc2aC00001_c,Tc2aC00249_c,R10092_c,FeSsyn1_a,R02569_a,R04429_a,R04968_a,R00703_c,MT_biomass_2Fe2S_a,Tc2eC00022_c,Tc2eC00011_c,Tc2aC00025_c,Tc2aC00026_c,R07460_a,R00248_a,R04535_a,R04957_a,Tc2eC14818_c,Tc2eC00049_c,R04543_a,R04966_a,R10707_a,Tc2aC00288_c,R04963_a,Tc2eC00097_c,Tc2aC00014_c,R04955_a,R04964_a,R04958…
2Fe2S_a	alternative_2	_2Fe-2S iron-sulfur cluster	20.833333333333336	4.166666666666666	48	76	0.0012129788821113564	0.0024259577642227127	R00248_a,R04960_a,R04957_a,R00848_a,R04726_a,R04968_a,R04963_a,R00703_c,Tc2aC00074_c,R04952_a	R00355_c,R00345_c	R04954_a,R04428_a,R04533_a,R00345_c,R04960_a,R10092_c,FeSsyn1_a,R04968_a,R02569_a,R04429_a,R00703_c,R07460_a,R00248_a,R04535_a,R04957_a,R04543_a,R04966_a,R10707_a,R04963_a,R04955_a,R04964_a,R04958_a,R04536_a,R04566_a,R01626_a,R00200_a,R04965_a,R00742_a,R07618_a,R04537_a,R04568_a,R00355_c,R04952_a,R04961_a,R04969_a,R04953_a,R01699_a,R04544_a,Tc2eC00186_c,R00842_c,FeStran1_a,R04724_a,R00848_a,R0472…	R04954_a,R04428_a,R04533_a,R01706_a,R00345_c,EXCbothC00022_e,R04960_a,EXCbothC14818_e,Tc2aC00001_c,Tc2aC00249_c,R10092_c,FeSsyn1_a,R02569_a,R04429_a,R04968_a,R00703_c,MT_biomass_2Fe2S_a,Tc2eC00022_c,Tc2eC00011_c,Tc2aC00025_c,Tc2aC00026_c,R07460_a,R00248_a,R04535_a,R04957_a,Tc2eC14818_c,Tc2eC00049_c,R04543_a,R04966_a,R10707_a,Tc2aC00288_c,R04963_a,Tc2eC00097_c,Tc2aC00014_c,R04955_a,R04964_a,R04958…
2Fe2S_a	alternative_1	_2Fe-2S iron-sulfur cluster	20.833333333333336	4.166666666666666	48	76	0.0012129788821113564	0.0024259577642227127	R00248_a,R04960_a,R04957_a,R00848_a,R04726_a,R04968_a,R04963_a,R00703_c,Tc2aC00074_c,R04952_a	R00355_c,R00345_c	R04954_a,R04428_a,R04533_a,R00345_c,R04960_a,R10092_c,FeSsyn1_a,R04968_a,R02569_a,R04429_a,R00703_c,R07460_a,R00248_a,R04535_a,R04957_a,R04543_a,R04966_a,R10707_a,R04963_a,R04955_a,R04964_a,R04958_a,R04536_a,R04566_a,R01626_a,R00200_a,R04965_a,R00742_a,R07618_a,R04537_a,R04568_a,R00355_c,R04952_a,R04961_a,R04969_a,R04953_a,R01699_a,R04544_a,Tc2eC00186_c,R00842_c,FeStran1_a,R04724_a,R00848_a,R0472…	R04954_a,R04428_a,R04533_a,R01706_a,R00345_c,EXCbothC00022_e,R04960_a,EXCbothC14818_e,Tc2aC00001_c,Tc2aC00249_c,R10092_c,FeSsyn1_a,R02569_a,R04429_a,R04968_a,R00703_c,MT_biomass_2Fe2S_a,Tc2eC00022_c,Tc2eC00011_c,Tc2aC00025_c,Tc2aC00026_c,R07460_a,R00248_a,R04535_a,R04957_a,Tc2eC14818_c,Tc2eC00049_c,R04543_a,R04966_a,R10707_a,Tc2aC00288_c,R04963_a,Tc2eC00097_c,Tc2aC00014_c,R04955_a,R04964_a,R04958…
C00036_c	alternative_1	Oxaloacetate	22.54901960784314	10.784313725490197	102	206	0.0016278026972105736	0.0031816143627297574	R00945_c,R08549_m,R01518_c,R02297_c,R01969_c,R01933_m,R00658_c,R01561_c,R02294_c,R01061_c,R00248_c,R01829_c,R01863_c,R01876_c,R01068_c,R01641_c,R01662_c,R02147_c,R01067_c,R02748_c,R00342_c,R01516_c,R02557_c	R00694_c,R03905_c,R00345_c,FeSsyn1_m,R03940_c,R03656_c,R03222_m,R00355_c,R04212_c,R01716_c,GAK_m	R00310_m,R03654_c,R03650_c,R00181_c,Tc2mC00002_c,R08549_m,R00405_m,R02164uqh8_m,R01933_m,R03222_m,R00694_c,R02571_m,R05577_c,R01863_c,R07618_m,R01529_c,R01843_c,R00157_c,R01056_c,R01878_c,R01252_c,R01516_c,R00462_c,R03905_c,R00432_m,R00945_c,R00345_c,R01940_m,R01969_c,R01135_c,R03664_c,R08218_c,R01061_c,R01829_c,R00756_c,R02163_m,R00769_c,R01641_c,R03656_c,R01082_m,R03646_c,R05875_m,R00094_m,R036…	R00310_m,R03654_c,R03650_c,R00181_c,Tc2mC00002_c,R08549_m,R01224_c,EXCbothC00007_e,R00405_m,MT_C00036_c,R02164uqh8_m,Tc2eC03150_c,EXCbothC00084_e,EXCbothC00147_e,R01933_m,R03222_m,EXCbothC00153_e,Tc2eC00475_c,EXCbothC00475_e,R00694_c,R02571_m,R05577_c,EXCbothC00385_e,EXCbothC00148_e,R01863_c,EXCbothC00025_e,R07618_m,Tc2eC00097_c,Tc2mC00051_c,Tc2mC00097_c,R01529_c,Tc2mC00041_c,R01843_c,Tc2eC05781_…
C00036_c	alternative_2	Oxaloacetate	22.54901960784314	10.784313725490197	102	206	0.0016278026972105736	0.0031816143627297574	R00945_c,R08549_m,R01518_c,R02297_c,R01969_c,R01933_m,R00658_c,R01561_c,R02294_c,R01061_c,R00248_c,R01829_c,R01863_c,R01876_c,R01068_c,R01641_c,R01662_c,R02147_c,R01067_c,R02748_c,R00342_c,R01516_c,R02557_c	R00694_c,R03905_c,R00345_c,FeSsyn1_m,R03940_c,R03656_c,R03222_m,R00355_c,R04212_c,R01716_c,GAK_m	R00310_m,R03654_c,R03650_c,R00181_c,Tc2mC00002_c,R08549_m,R00405_m,R02164uqh8_m,R01933_m,R03222_m,R00694_c,R02571_m,R05577_c,R01863_c,R07618_m,R01529_c,R01843_c,R00157_c,R01056_c,R01878_c,R01252_c,R01516_c,R00462_c,R03905_c,R00432_m,R00945_c,R00345_c,R01940_m,R01969_c,R01135_c,R03664_c,R08218_c,R01061_c,R01829_c,R00756_c,R02163_m,R00769_c,R01641_c,R03656_c,R01082_m,R03646_c,R05875_m,R00094_m,R036…	R00310_m,R03654_c,R03650_c,R00181_c,Tc2mC00002_c,R08549_m,R01224_c,EXCbothC00007_e,R00405_m,MT_C00036_c,R02164uqh8_m,Tc2eC03150_c,EXCbothC00084_e,EXCbothC00147_e,R01933_m,R03222_m,EXCbothC00153_e,Tc2eC00475_c,EXCbothC00475_e,R00694_c,R02571_m,R05577_c,EXCbothC00385_e,EXCbothC00148_e,R01863_c,EXCbothC00025_e,R07618_m,Tc2eC00097_c,Tc2mC00051_c,Tc2mC00097_c,R01529_c,Tc2mC00041_c,R01843_c,Tc2eC05781_…
C00036_c	alternative_3	Oxaloacetate	22.54901960784314	10.784313725490197	102	206	0.0016278026972105736	0.0031816143627297574	R00945_c,R08549_m,R01518_c,R02297_c,R01969_c,R01933_m,R00658_c,R01561_c,R02294_c,R01061_c,R00248_c,R01829_c,R01863_c,R01876_c,R01068_c,R01641_c,R01662_c,R02147_c,R01067_c,R02748_c,R00342_c,R01516_c,R02557_c	R00694_c,R03905_c,R00345_c,FeSsyn1_m,R03940_c,R03656_c,R03222_m,R00355_c,R04212_c,R01716_c,GAK_m	R00310_m,R03654_c,R03650_c,R00181_c,Tc2mC00002_c,R08549_m,R00405_m,R02164uqh8_m,R01933_m,R03222_m,R00694_c,R02571_m,R05577_c,R01863_c,R07618_m,R01529_c,R01843_c,R00157_c,R01056_c,R01878_c,R01252_c,R01516_c,R00462_c,R03905_c,R00432_m,R00945_c,R00345_c,R01940_m,R01969_c,R01135_c,R03664_c,R08218_c,R01061_c,R01829_c,R00756_c,R02163_m,R00769_c,R01641_c,R03656_c,R01082_m,R03646_c,R05875_m,R00094_m,R036…	R00310_m,R03654_c,R03650_c,R00181_c,Tc2mC00002_c,R08549_m,R01224_c,EXCbothC00007_e,R00405_m,MT_C00036_c,R02164uqh8_m,Tc2eC03150_c,EXCbothC00084_e,EXCbothC00147_e,R01933_m,R03222_m,EXCbothC00153_e,Tc2eC00475_c,EXCbothC00475_e,R00694_c,R02571_m,R05577_c,EXCbothC00385_e,EXCbothC00148_e,R01863_c,EXCbothC00025_e,R07618_m,Tc2eC00097_c,Tc2mC00051_c,Tc2mC00097_c,R01529_c,Tc2mC00041_c,R01843_c,Tc2eC05781_…
C00004_c	alternative_2	NADH	22.58064516129032	3.225806451612903	31	75	0.0019544325476988068	0.003735137757824386	R01876_c,R01561_c,R00342_c,R01863_c,R02295_c,R02484_c,R02557_c	R00112_c	R00127_c,R00192_c,R03005_c,R01135_c,R01132_c,R00190_c,R01561_c,R02035_c,R00299_c,R04936_c,R01863_c,R02295_c,R01724_c,R00257_c,R01876_c,R00330_c,R00112_c,R01057_c,R01049_c,R00004_c,R01082_c,R01056_c,R00578_c,R01083_c,R00342_c,R10221_c,R00256_c,R10907_c,R02484_c,R00650_c,R02557_c	R00127_c,Tc2eC00559_c,R00192_c,R03005_c,EXCbothC00021_e,EXCbothC05692_e,EXCbothC00147_e,R01135_c,R01132_c,Tc2eC00155_c,R00190_c,Tc2eC00019_c,EXCbothC05841_e,EXCbothC00299_e,Tc2eC00011_c,R01561_c,Tc2eC00272_c,R02035_c,EXCbothC00031_e,Tc2eC05692_c,R00299_c,Tc2eC03684_c,Tc2eC00147_c,R04936_c,EXCbothC00152_e,R01863_c,EXCbothC00025_e,R02295_c,Tc2eC00025_c,R01724_c,R00257_c,Tc2eC00262_c,R01876_c,R00330…
C00004_c	alternative_1	NADH	22.58064516129032	3.225806451612903	31	75	0.0019544325476988068	0.003735137757824386	R01876_c,R01561_c,R00342_c,R01863_c,R02295_c,R02484_c,R02557_c	R00112_c	R00127_c,R00192_c,R03005_c,R01135_c,R01132_c,R00190_c,R01561_c,R02035_c,R00299_c,R04936_c,R01863_c,R02295_c,R01724_c,R00257_c,R01876_c,R00330_c,R00112_c,R01057_c,R01049_c,R00004_c,R01082_c,R01056_c,R00578_c,R01083_c,R00342_c,R10221_c,R00256_c,R10907_c,R02484_c,R00650_c,R02557_c	R00127_c,Tc2eC00559_c,R00192_c,R03005_c,EXCbothC00021_e,EXCbothC05692_e,EXCbothC00147_e,R01135_c,R01132_c,Tc2eC00155_c,R00190_c,Tc2eC00019_c,EXCbothC05841_e,EXCbothC00299_e,Tc2eC00011_c,R01561_c,Tc2eC00272_c,R02035_c,EXCbothC00031_e,Tc2eC05692_c,R00299_c,Tc2eC03684_c,Tc2eC00147_c,R04936_c,EXCbothC00152_e,R01863_c,EXCbothC00025_e,R02295_c,Tc2eC00025_c,R01724_c,R00257_c,Tc2eC00262_c,R01876_c,R00330…
C00004_c	alternative_3	NADH	22.58064516129032	3.225806451612903	31	75	0.0019544325476988068	0.003735137757824386	R01876_c,R01561_c,R00342_c,R01863_c,R02295_c,R02484_c,R02557_c	R00112_c	R00127_c,R00192_c,R03005_c,R01135_c,R01132_c,R00190_c,R01561_c,R02035_c,R00299_c,R04936_c,R01863_c,R02295_c,R01724_c,R00257_c,R01876_c,R00330_c,R00112_c,R01057_c,R01049_c,R00004_c,R01082_c,R01056_c,R00578_c,R01083_c,R00342_c,R10221_c,R00256_c,R10907_c,R02484_c,R00650_c,R02557_c	R00127_c,Tc2eC00559_c,R00192_c,R03005_c,EXCbothC00021_e,EXCbothC05692_e,EXCbothC00147_e,R01135_c,R01132_c,Tc2eC00155_c,R00190_c,Tc2eC00019_c,EXCbothC05841_e,EXCbothC00299_e,Tc2eC00011_c,R01561_c,Tc2eC00272_c,R02035_c,EXCbothC00031_e,Tc2eC05692_c,R00299_c,Tc2eC03684_c,Tc2eC00147_c,R04936_c,EXCbothC00152_e,R01863_c,EXCbothC00025_e,R02295_c,Tc2eC00025_c,R01724_c,R00257_c,Tc2eC00262_c,R01876_c,R00330…
C00350_r	alternative_1	Phosphatidylethanolamine	16.666666666666664	2.7777777777777777	36	77	0.002267274268921643	0.004238817111462202	R01068_c,R01641_c,R01829_c,R02055_r,R01067_c,R02295_c	R00112_c	R00127_c,R01395_c,R10949_c,R00575_c,R01799_r,R02241_r,R00847_c,R02035_c,R01829_c,R00299_c,R02055_r,R02295_c,R00769_c,R01529_c,R01843_c,R01068_c,R00157_c,R01641_c,R00112_c,R01057_c,R01819_c,R01067_c,R00851_r,R00004_c,R01056_c,R10948_c,R00578_c,R01015_c,R01496_r,R10221_c,R00256_c,R00867_c,R00847_r,R00842_c,R01326_c,R10907_c	R10949_c,EXCbothC00319_e,R02241_r,R02035_c,R00299_c,EXCbothC00025_e,R01529_c,R01843_c,R00157_c,Tc2eC05841_c,R00112_c,R00851_r,Tc2eC00253_c,R01056_c,Tc2rC00011_c,Tc2rC00065_c,EXCbothC00253_e,EXCbothC03684_e,Tc2rC00195_c,MT_biomass_C00350_r,R01395_c,R01799_r,EXCbothC00195_e,Tc2eC00011_c,EXCbothC00031_e,R01829_c,R02055_r,R00769_c,Tc2rC00013_c,R01641_c,R01819_c,R00004_c,EXCbothC00065_e,EXCbothC00011_…
C00350_r	alternative_2	Phosphatidylethanolamine	16.666666666666664	2.7777777777777777	36	77	0.002267274268921643	0.004238817111462202	R01068_c,R01641_c,R01829_c,R02055_r,R01067_c,R02295_c	R00112_c	R00127_c,R01395_c,R10949_c,R00575_c,R01799_r,R02241_r,R00847_c,R02035_c,R01829_c,R00299_c,R02055_r,R02295_c,R00769_c,R01529_c,R01843_c,R01068_c,R00157_c,R01641_c,R00112_c,R01057_c,R01819_c,R01067_c,R00851_r,R00004_c,R01056_c,R10948_c,R00578_c,R01015_c,R01496_r,R10221_c,R00256_c,R00867_c,R00847_r,R00842_c,R01326_c,R10907_c	R10949_c,EXCbothC00319_e,R02241_r,R02035_c,R00299_c,EXCbothC00025_e,R01529_c,R01843_c,R00157_c,Tc2eC05841_c,R00112_c,R00851_r,Tc2eC00253_c,R01056_c,Tc2rC00011_c,Tc2rC00065_c,EXCbothC00253_e,EXCbothC03684_e,Tc2rC00195_c,MT_biomass_C00350_r,R01395_c,R01799_r,EXCbothC00195_e,Tc2eC00011_c,EXCbothC00031_e,R01829_c,R02055_r,R00769_c,Tc2rC00013_c,R01641_c,R01819_c,R00004_c,EXCbothC00065_e,EXCbothC00011_…
C00350_r	alternative_3	Phosphatidylethanolamine	16.666666666666664	2.7777777777777777	36	77	0.002267274268921643	0.004238817111462202	R01068_c,R01641_c,R01829_c,R02055_r,R01067_c,R02295_c	R00112_c	R00127_c,R01395_c,R10949_c,R00575_c,R01799_r,R02241_r,R00847_c,R02035_c,R01829_c,R00299_c,R02055_r,R02295_c,R00769_c,R01529_c,R01843_c,R01068_c,R00157_c,R01641_c,R00112_c,R01057_c,R01819_c,R01067_c,R00851_r,R00004_c,R01056_c,R10948_c,R00578_c,R01015_c,R01496_r,R10221_c,R00256_c,R00867_c,R00847_r,R00842_c,R01326_c,R10907_c	R10949_c,EXCbothC00319_e,R02241_r,R02035_c,R00299_c,EXCbothC00025_e,R01529_c,R01843_c,R00157_c,Tc2eC05841_c,R00112_c,R00851_r,Tc2eC00253_c,R01056_c,Tc2rC00011_c,Tc2rC00065_c,EXCbothC00253_e,EXCbothC03684_e,Tc2rC00195_c,MT_biomass_C00350_r,R01395_c,R01799_r,EXCbothC00195_e,Tc2eC00011_c,EXCbothC00031_e,R01829_c,R02055_r,R00769_c,Tc2rC00013_c,R01641_c,R01819_c,R00004_c,EXCbothC00065_e,EXCbothC00011_…
C05980_c	alternative_3	Cardiolipin	13.157894736842104	2.631578947368421	38	71	0.002395685957658632	0.004383595582098773	R01068_c,R01641_c,R01829_c,R01067_c,R02295_c	R00112_c	R01395_c,R10949_c,R00575_c,R04231_c,R00847_c,R04230_c,R02241_r,R02035_c,R01799_c,R00299_c,R01829_c,R00756_c,R02295_c,R00769_c,R02030_c,R01529_c,R01843_c,R01068_c,R01641_c,R00157_c,R00112_c,R01057_c,R01819_c,R01067_c,R00851_r,R00004_c,R01056_c,R10948_c,R00578_c,R01015_c,R01496_r,R10221_c,R00256_c,R00867_c,R00842_c,R01326_c,R10907_c,R07390_c	R01395_c,R10949_c,Tc2eC00159_c,Tc2eC00095_c,R00575_c,Tc2rC00093_c,EXCbothC00319_e,R04231_c,Tc2rC00416_c,EXCbothC05841_e,R02241_r,R04230_c,R00847_c,Tc2eC00011_c,EXCbothC00195_e,Tc2rC00080_c,Tc2eC00272_c,R02035_c,EXCbothC00031_e,R01799_c,R00299_c,R01829_c,Tc2eC03684_c,R00756_c,EXCbothC00152_e,EXCbothC00025_e,R02295_c,MT_biomass_C05980_c,R00769_c,Tc2eC00025_c,R02030_c,R01529_c,R01843_c,Tc2eC00195_c,…
C05980_c	alternative_2	Cardiolipin	13.157894736842104	2.631578947368421	38	71	0.002395685957658632	0.004383595582098773	R01068_c,R01641_c,R01829_c,R01067_c,R02295_c	R00112_c	R01395_c,R10949_c,R00575_c,R04231_c,R00847_c,R04230_c,R02241_r,R02035_c,R01799_c,R00299_c,R01829_c,R00756_c,R02295_c,R00769_c,R02030_c,R01529_c,R01843_c,R01068_c,R01641_c,R00157_c,R00112_c,R01057_c,R01819_c,R01067_c,R00851_r,R00004_c,R01056_c,R10948_c,R00578_c,R01015_c,R01496_r,R10221_c,R00256_c,R00867_c,R00842_c,R01326_c,R10907_c,R07390_c	R01395_c,R10949_c,Tc2eC00159_c,Tc2eC00095_c,R00575_c,Tc2rC00093_c,EXCbothC00319_e,R04231_c,Tc2rC00416_c,EXCbothC05841_e,R02241_r,R04230_c,R00847_c,Tc2eC00011_c,EXCbothC00195_e,Tc2rC00080_c,Tc2eC00272_c,R02035_c,EXCbothC00031_e,R01799_c,R00299_c,R01829_c,Tc2eC03684_c,R00756_c,EXCbothC00152_e,EXCbothC00025_e,R02295_c,MT_biomass_C05980_c,R00769_c,Tc2eC00025_c,R02030_c,R01529_c,R01843_c,Tc2eC00195_c,…
C05980_c	alternative_1	Cardiolipin	13.157894736842104	2.631578947368421	38	71	0.002395685957658632	0.004383595582098773	R01068_c,R01641_c,R01829_c,R01067_c,R02295_c	R00112_c	R01395_c,R10949_c,R00575_c,R04231_c,R00847_c,R04230_c,R02241_r,R02035_c,R01799_c,R00299_c,R01829_c,R00756_c,R02295_c,R00769_c,R02030_c,R01529_c,R01843_c,R01068_c,R01641_c,R00157_c,R00112_c,R01057_c,R01819_c,R01067_c,R00851_r,R00004_c,R01056_c,R10948_c,R00578_c,R01015_c,R01496_r,R10221_c,R00256_c,R00867_c,R00842_c,R01326_c,R10907_c,R07390_c	R01395_c,R10949_c,Tc2eC00159_c,Tc2eC00095_c,R00575_c,Tc2rC00093_c,EXCbothC00319_e,R04231_c,Tc2rC00416_c,EXCbothC05841_e,R02241_r,R04230_c,R00847_c,Tc2eC00011_c,EXCbothC00195_e,Tc2rC00080_c,Tc2eC00272_c,R02035_c,EXCbothC00031_e,R01799_c,R00299_c,R01829_c,Tc2eC03684_c,R00756_c,EXCbothC00152_e,EXCbothC00025_e,R02295_c,MT_biomass_C05980_c,R00769_c,Tc2eC00025_c,R02030_c,R01529_c,R01843_c,Tc2eC00195_c,…
C00157_r	alternative_2	Phosphatidylcholine	14.285714285714285	2.857142857142857	35	75	0.003448174938410168	0.006051898871495397	R02294_c,R01068_c,R01641_c,R01829_c,R01067_c	R00112_c	R00127_c,R01395_c,R10949_c,R00575_c,R01799_r,R07377_r,R00847_c,R02241_r,R02294_c,R02035_c,R01829_c,R00299_c,R00756_c,R01529_c,R01843_c,R01068_c,R01641_c,R00112_c,R01057_c,R01819_c,R01067_c,R00851_r,R00004_c,R01056_c,R10948_c,R00578_c,R01015_c,R01496_r,R10221_c,R00256_c,R00867_c,R00847_r,R00842_c,R01326_c,R10907_c	R00127_c,R01395_c,R10949_c,Tc2eC00159_c,Tc2eC03150_c,Tc2rC00114_c,Tc2rC00116_c,Tc2eC00095_c,R00575_c,Tc2rC00093_c,R01799_r,EXCbothC00319_e,R07377_r,EXCbothC00153_e,R02241_r,R00847_c,R00512_r,Tc2eC00011_c,EXCbothC00195_e,Tc2rC00080_c,R02294_c,Tc2eC00272_c,R02035_c,EXCbothC00031_e,R01829_c,R00299_c,Tc2eC03684_c,EXCbothC00152_e,R00756_c,EXCbothC00025_e,MT_biomass_C00157_r,Tc2eC00025_c,R01529_c,Tc2eC…
C00157_r	alternative_3	Phosphatidylcholine	14.285714285714285	2.857142857142857	35	75	0.003448174938410168	0.006051898871495397	R02294_c,R01068_c,R01641_c,R01829_c,R01067_c	R00112_c	R00127_c,R01395_c,R10949_c,R00575_c,R01799_r,R07377_r,R00847_c,R02241_r,R02294_c,R02035_c,R01829_c,R00299_c,R00756_c,R01529_c,R01843_c,R01068_c,R01641_c,R00112_c,R01057_c,R01819_c,R01067_c,R00851_r,R00004_c,R01056_c,R10948_c,R00578_c,R01015_c,R01496_r,R10221_c,R00256_c,R00867_c,R00847_r,R00842_c,R01326_c,R10907_c	R00127_c,R01395_c,R10949_c,Tc2eC00159_c,Tc2eC03150_c,Tc2rC00114_c,Tc2rC00116_c,Tc2eC00095_c,R00575_c,Tc2rC00093_c,R01799_r,EXCbothC00319_e,R07377_r,EXCbothC00153_e,R02241_r,R00847_c,R00512_r,Tc2eC00011_c,EXCbothC00195_e,Tc2rC00080_c,R02294_c,Tc2eC00272_c,R02035_c,EXCbothC00031_e,R01829_c,R00299_c,Tc2eC03684_c,EXCbothC00152_e,R00756_c,EXCbothC00025_e,MT_biomass_C00157_r,Tc2eC00025_c,R01529_c,Tc2eC…
C00157_r	alternative_1	Phosphatidylcholine	14.285714285714285	2.857142857142857	35	75	0.003448174938410168	0.006051898871495397	R02294_c,R01068_c,R01641_c,R01829_c,R01067_c	R00112_c	R00127_c,R01395_c,R10949_c,R00575_c,R01799_r,R07377_r,R00847_c,R02241_r,R02294_c,R02035_c,R01829_c,R00299_c,R00756_c,R01529_c,R01843_c,R01068_c,R01641_c,R00112_c,R01057_c,R01819_c,R01067_c,R00851_r,R00004_c,R01056_c,R10948_c,R00578_c,R01015_c,R01496_r,R10221_c,R00256_c,R00867_c,R00847_r,R00842_c,R01326_c,R10907_c	R00127_c,R01395_c,R10949_c,Tc2eC00159_c,Tc2eC03150_c,Tc2rC00114_c,Tc2rC00116_c,Tc2eC00095_c,R00575_c,Tc2rC00093_c,R01799_r,EXCbothC00319_e,R07377_r,EXCbothC00153_e,R02241_r,R00847_c,R00512_r,Tc2eC00011_c,EXCbothC00195_e,Tc2rC00080_c,R02294_c,Tc2eC00272_c,R02035_c,EXCbothC00031_e,R01829_c,R00299_c,Tc2eC03684_c,EXCbothC00152_e,R00756_c,EXCbothC00025_e,MT_biomass_C00157_r,Tc2eC00025_c,R01529_c,Tc2eC…
C02737_r	alternative_1	Phosphatidylserine	14.285714285714285	2.857142857142857	35	75	0.003448174938410168	0.006051898871495397	R02294_c,R01068_c,R01641_c,R01829_c,R01067_c	R00112_c	R00127_c,R01395_c,R10949_c,R00575_c,R01799_r,R00847_c,R02241_r,R02294_c,R02035_c,R01829_c,R00299_c,R00769_c,R01529_c,R01843_c,R01068_c,R01641_c,R00157_c,R00112_c,R01057_c,R01819_c,R01067_c,R00851_r,R00004_c,R01056_c,R10948_c,R00578_c,R01015_c,R01496_r,R10221_c,R00256_c,R00867_c,R00847_r,R00842_c,R01326_c,R10907_c	R00127_c,R01395_c,R10949_c,Tc2eC00159_c,Tc2eC03150_c,Tc2rC00116_c,Tc2eC00095_c,R00575_c,Tc2rC00093_c,R01799_r,EXCbothC00319_e,EXCbothC00153_e,R02241_r,R00847_c,R00512_r,Tc2eC00011_c,EXCbothC00195_e,Tc2rC00080_c,R02294_c,Tc2eC00272_c,R02035_c,EXCbothC00031_e,R01829_c,R00299_c,Tc2eC03684_c,EXCbothC00152_e,EXCbothC00025_e,R00769_c,Tc2eC00025_c,MT_biomass_C02737_r,R01529_c,Tc2eC00153_c,R01843_c,R0057…
C02737_r	alternative_3	Phosphatidylserine	14.285714285714285	2.857142857142857	35	75	0.003448174938410168	0.006051898871495397	R02294_c,R01068_c,R01641_c,R01829_c,R01067_c	R00112_c	R00127_c,R01395_c,R10949_c,R00575_c,R01799_r,R00847_c,R02241_r,R02294_c,R02035_c,R01829_c,R00299_c,R00769_c,R01529_c,R01843_c,R01068_c,R01641_c,R00157_c,R00112_c,R01057_c,R01819_c,R01067_c,R00851_r,R00004_c,R01056_c,R10948_c,R00578_c,R01015_c,R01496_r,R10221_c,R00256_c,R00867_c,R00847_r,R00842_c,R01326_c,R10907_c	R00127_c,R01395_c,R10949_c,Tc2eC00159_c,Tc2eC03150_c,Tc2rC00116_c,Tc2eC00095_c,R00575_c,Tc2rC00093_c,R01799_r,EXCbothC00319_e,EXCbothC00153_e,R02241_r,R00847_c,R00512_r,Tc2eC00011_c,EXCbothC00195_e,Tc2rC00080_c,R02294_c,Tc2eC00272_c,R02035_c,EXCbothC00031_e,R01829_c,R00299_c,Tc2eC03684_c,EXCbothC00152_e,EXCbothC00025_e,R00769_c,Tc2eC00025_c,MT_biomass_C02737_r,R01529_c,Tc2eC00153_c,R01843_c,R0057…
C02737_r	alternative_2	Phosphatidylserine	14.285714285714285	2.857142857142857	35	75	0.003448174938410168	0.006051898871495397	R02294_c,R01068_c,R01641_c,R01829_c,R01067_c	R00112_c	R00127_c,R01395_c,R10949_c,R00575_c,R01799_r,R00847_c,R02241_r,R02294_c,R02035_c,R01829_c,R00299_c,R00769_c,R01529_c,R01843_c,R01068_c,R01641_c,R00157_c,R00112_c,R01057_c,R01819_c,R01067_c,R00851_r,R00004_c,R01056_c,R10948_c,R00578_c,R01015_c,R01496_r,R10221_c,R00256_c,R00867_c,R00847_r,R00842_c,R01326_c,R10907_c	R00127_c,R01395_c,R10949_c,Tc2eC00159_c,Tc2eC03150_c,Tc2rC00116_c,Tc2eC00095_c,R00575_c,Tc2rC00093_c,R01799_r,EXCbothC00319_e,EXCbothC00153_e,R02241_r,R00847_c,R00512_r,Tc2eC00011_c,EXCbothC00195_e,Tc2rC00080_c,R02294_c,Tc2eC00272_c,R02035_c,EXCbothC00031_e,R01829_c,R00299_c,Tc2eC03684_c,EXCbothC00152_e,EXCbothC00025_e,R00769_c,Tc2eC00025_c,MT_biomass_C02737_r,R01529_c,Tc2eC00153_c,R01843_c,R0057…
C00075_c	alternative_3	UTP	16.27906976744186	4.651162790697675	43	87	0.006238230100617653	0.010729755773062363	R02294_c,R08549_m,R00200_c,R01969_c,R02748_c,R00703_c,R02557_c	R00355_c,R00345_c	Tc2mC00002_c,R08549_m,R00345_c,R00200_c,R00405_m,R01397&R01993_c,R01868_c,R01969_c,R01066_c,R00086_m,R00703_c,R00847_c,R02294_c,R00361_m,R02163Men_m,R00115_m,R00081_c,R00157_c,R01057_c,R01082_m,R00149_c,R05875_m,R01195_m,R02748_c,R01049_c,R00355_c,R00004_c,R02161_m,R00578_c,R01015_c,R01870_c,R01868Men_c,R00094_m,R02557_c,R00256_c,Tc2eC00186_c,R02164Men_m,R00842_c,R02749_c,R00158_c,R00243_c,R00965…	Tc2mC00002_c,R08549_m,EXCbothC00007_e,R00200_c,R00405_m,Tc2eC03150_c,EXCbothC00084_e,EXCbothC00147_e,R00703_c,EXCbothC00153_e,EXCbothC00025_e,R00157_c,EXCbothC00186_e,EXCbothC00049_e,R01868Men_c,EXCbothC00022_e,Tc2mC00009_c,R00965_c,R00345_c,Tc2eC00007_c,R01397&R01993_c,R01969_c,Tc2eC00080_c,Tc2eC00084_c,Tc2eC00022_c,Tc2eC00011_c,R02163Men_m,EXCbothC03150_e,R01082_m,R05875_m,EXCbothC00262_e,R0000…
C00075_c	alternative_2	UTP	16.27906976744186	4.651162790697675	43	87	0.006238230100617653	0.010729755773062363	R02294_c,R08549_m,R00200_c,R01969_c,R02748_c,R00703_c,R02557_c	R00355_c,R00345_c	Tc2mC00002_c,R08549_m,R00345_c,R00200_c,R00405_m,R01397&R01993_c,R01868_c,R01969_c,R01066_c,R00086_m,R00703_c,R00847_c,R02294_c,R00361_m,R02163Men_m,R00115_m,R00081_c,R00157_c,R01057_c,R01082_m,R00149_c,R05875_m,R01195_m,R02748_c,R01049_c,R00355_c,R00004_c,R02161_m,R00578_c,R01015_c,R01870_c,R01868Men_c,R00094_m,R02557_c,R00256_c,Tc2eC00186_c,R02164Men_m,R00842_c,R02749_c,R00158_c,R00243_c,R00965…	Tc2mC00002_c,R08549_m,EXCbothC00007_e,R00200_c,R00405_m,Tc2eC03150_c,EXCbothC00084_e,EXCbothC00147_e,R00703_c,EXCbothC00153_e,EXCbothC00025_e,R00157_c,EXCbothC00186_e,EXCbothC00049_e,R01868Men_c,EXCbothC00022_e,Tc2mC00009_c,R00965_c,R00345_c,Tc2eC00007_c,R01397&R01993_c,R01969_c,Tc2eC00080_c,Tc2eC00084_c,Tc2eC00022_c,Tc2eC00011_c,R02163Men_m,EXCbothC03150_e,R01082_m,R05875_m,EXCbothC00262_e,R0000…
C00075_c	alternative_1	UTP	16.27906976744186	4.651162790697675	43	87	0.006238230100617653	0.010729755773062363	R02294_c,R08549_m,R00200_c,R01969_c,R02748_c,R00703_c,R02557_c	R00355_c,R00345_c	Tc2mC00002_c,R08549_m,R00345_c,R00200_c,R00405_m,R01397&R01993_c,R01868_c,R01969_c,R01066_c,R00086_m,R00703_c,R00847_c,R02294_c,R00361_m,R02163Men_m,R00115_m,R00081_c,R00157_c,R01057_c,R01082_m,R00149_c,R05875_m,R01195_m,R02748_c,R01049_c,R00355_c,R00004_c,R02161_m,R00578_c,R01015_c,R01870_c,R01868Men_c,R00094_m,R02557_c,R00256_c,Tc2eC00186_c,R02164Men_m,R00842_c,R02749_c,R00158_c,R00243_c,R00965…	Tc2mC00002_c,R08549_m,EXCbothC00007_e,R00200_c,R00405_m,Tc2eC03150_c,EXCbothC00084_e,EXCbothC00147_e,R00703_c,EXCbothC00153_e,EXCbothC00025_e,R00157_c,EXCbothC00186_e,EXCbothC00049_e,R01868Men_c,EXCbothC00022_e,Tc2mC00009_c,R00965_c,R00345_c,Tc2eC00007_c,R01397&R01993_c,R01969_c,Tc2eC00080_c,Tc2eC00084_c,Tc2eC00022_c,Tc2eC00011_c,R02163Men_m,EXCbothC03150_e,R01082_m,R05875_m,EXCbothC00262_e,R0000…
C19085_c	alternative_1	tRNA with a 3' CCA end	20.37037037037037	7.4074074074074066	54	121	0.007853016406484769	0.013242341391327255	R01876_c,R01561_c,R02294_c,R02147_c,R00200_c,R02297_c,R01969_c,R01863_c,R00703_c,R00430_c,R02557_c	R00332_c,R00355_c,R00573_c,R00345_c	R00127_c,R00192_c,Tc2mC00002_c,R00345_c,R00200_c,R01397&R01993_c,R01868_c,R02297_c,R01969_c,R01135_c,R01066_c,R00086_m,R01132_c,R00190_c,R00703_c,R00094_c,R00847_c,R01561_c,R02294_c,R04936_c,R01863_c,R02163_m,R01229_c,R00361_m,R09382_c,R00430_c,R00573_c,R00115_m,R01876_c,R00081_c,R00157_c,R02147_c,R01057_c,R01082_m,R00149_c,R05875_m,R01195_m,R01049_c,R00355_c,R02161_m,R00578_c,R01015_c,R01870_c,R…	R00192_c,Tc2mC00002_c,EXCbothC00007_e,R00200_c,Tc2eC03150_c,EXCbothC00084_e,EXCbothC00147_e,R00703_c,EXCbothC00153_e,EXCbothC00385_e,R01863_c,EXCbothC00025_e,R09382_c,Tc2mC00051_c,R00573_c,R00157_c,EXCbothC00186_e,Tc2eC00212_c,Tc2eC00294_c,EXCbothC00155_e,Tc2eC00009_c,EXCbothC00022_e,Tc2mC00009_c,EXCbothC00009_e,R00650_c,R00965_c,R00345_c,Tc2eC00007_c,R01397&R01993_c,EXCbothC05692_e,R01969_c,R011…
C19085_c	alternative_2	tRNA with a 3' CCA end	20.37037037037037	7.4074074074074066	54	121	0.007853016406484769	0.013242341391327255	R01876_c,R01561_c,R02294_c,R02147_c,R00200_c,R02297_c,R01969_c,R01863_c,R00703_c,R00430_c,R02557_c	R00332_c,R00355_c,R00573_c,R00345_c	R00127_c,R00192_c,Tc2mC00002_c,R00345_c,R00200_c,R01397&R01993_c,R01868_c,R02297_c,R01969_c,R01135_c,R01066_c,R00086_m,R01132_c,R00190_c,R00703_c,R00094_c,R00847_c,R01561_c,R02294_c,R04936_c,R01863_c,R02163_m,R01229_c,R00361_m,R09382_c,R00430_c,R00573_c,R00115_m,R01876_c,R00081_c,R00157_c,R02147_c,R01057_c,R01082_m,R00149_c,R05875_m,R01195_m,R01049_c,R00355_c,R02161_m,R00578_c,R01015_c,R01870_c,R…	R00192_c,Tc2mC00002_c,EXCbothC00007_e,R00200_c,Tc2eC03150_c,EXCbothC00084_e,EXCbothC00147_e,R00703_c,EXCbothC00153_e,EXCbothC00385_e,R01863_c,EXCbothC00025_e,R09382_c,Tc2mC00051_c,R00573_c,R00157_c,EXCbothC00186_e,Tc2eC00212_c,Tc2eC00294_c,EXCbothC00155_e,Tc2eC00009_c,EXCbothC00022_e,Tc2mC00009_c,EXCbothC00009_e,R00650_c,R00965_c,R00345_c,Tc2eC00007_c,R01397&R01993_c,EXCbothC05692_e,R01969_c,R011…
C19085_c	alternative_3	tRNA with a 3' CCA end	20.37037037037037	7.4074074074074066	54	121	0.007853016406484769	0.013242341391327255	R01876_c,R01561_c,R02294_c,R02147_c,R00200_c,R02297_c,R01969_c,R01863_c,R00703_c,R00430_c,R02557_c	R00332_c,R00355_c,R00573_c,R00345_c	R00127_c,R00192_c,Tc2mC00002_c,R00345_c,R00200_c,R01397&R01993_c,R01868_c,R02297_c,R01969_c,R01135_c,R01066_c,R00086_m,R01132_c,R00190_c,R00703_c,R00094_c,R00847_c,R01561_c,R02294_c,R04936_c,R01863_c,R02163_m,R01229_c,R00361_m,R09382_c,R00430_c,R00573_c,R00115_m,R01876_c,R00081_c,R00157_c,R02147_c,R01057_c,R01082_m,R00149_c,R05875_m,R01195_m,R01049_c,R00355_c,R02161_m,R00578_c,R01015_c,R01870_c,R…	R00192_c,Tc2mC00002_c,EXCbothC00007_e,R00200_c,Tc2eC03150_c,EXCbothC00084_e,EXCbothC00147_e,R00703_c,EXCbothC00153_e,EXCbothC00385_e,R01863_c,EXCbothC00025_e,R09382_c,Tc2mC00051_c,R00573_c,R00157_c,EXCbothC00186_e,Tc2eC00212_c,Tc2eC00294_c,EXCbothC00155_e,Tc2eC00009_c,EXCbothC00022_e,Tc2mC00009_c,EXCbothC00009_e,R00650_c,R00965_c,R00345_c,Tc2eC00007_c,R01397&R01993_c,EXCbothC05692_e,R01969_c,R011…
C00422_c	alternative_1	Triacylglycerol	21.73913043478261	4.3478260869565215	23	70	0.00944189940293995	0.015615449012554534	R01068_c,R01641_c,R01829_c,R01067_c,R02295_c	R00112_c	R00127_c,R02239_r,R00847_c,R02241_r,R01829_c,R00756_c,R02295_c,R01529_c,R01843_c,R01496_c,R01068_c,R01641_c,R00112_c,R02251_c,R01057_c,R01067_c,R00851_r,R01056_c,R00578_c,R01015_c,R01496_r,R00847_r,R00842_c	R00127_c,EXCbothC01530_e,Tc2rC00162_c,R02239_r,Tc2rC00116_c,Tc2rC00009_c,Tc2eC00080_c,Tc2rC00093_c,EXCbothC00319_e,R00390_r,EXCbothC05841_e,R02241_r,R00847_c,EXCbothC00195_e,Tc2rC00080_c,Tc2eC00272_c,R01829_c,Tc2eC03684_c,FApool_c,R00756_c,Tc2eC00249_c,EXCbothC00152_e,EXCbothC00712_e,EXCbothC00025_e,EXCbothC01595_e,R02295_c,Tc2eC00025_c,R01529_c,Tc2rC00641_c,R01843_c,R01496_c,EXCbothC00249_e,Tc2e…
C00422_c	alternative_3	Triacylglycerol	21.73913043478261	4.3478260869565215	23	70	0.00944189940293995	0.015615449012554534	R01068_c,R01641_c,R01829_c,R01067_c,R02295_c	R00112_c	R00127_c,R02239_r,R00847_c,R02241_r,R01829_c,R00756_c,R02295_c,R01529_c,R01843_c,R01496_c,R01068_c,R01641_c,R00112_c,R02251_c,R01057_c,R01067_c,R00851_r,R01056_c,R00578_c,R01015_c,R01496_r,R00847_r,R00842_c	R00127_c,EXCbothC01530_e,Tc2rC00162_c,R02239_r,Tc2rC00116_c,Tc2rC00009_c,Tc2eC00080_c,Tc2rC00093_c,EXCbothC00319_e,R00390_r,EXCbothC05841_e,R02241_r,R00847_c,EXCbothC00195_e,Tc2rC00080_c,Tc2eC00272_c,R01829_c,Tc2eC03684_c,FApool_c,R00756_c,Tc2eC00249_c,EXCbothC00152_e,EXCbothC00712_e,EXCbothC00025_e,EXCbothC01595_e,R02295_c,Tc2eC00025_c,R01529_c,Tc2rC00641_c,R01843_c,R01496_c,EXCbothC00249_e,Tc2e…
C00422_c	alternative_2	Triacylglycerol	21.73913043478261	4.3478260869565215	23	70	0.00944189940293995	0.015615449012554534	R01068_c,R01641_c,R01829_c,R01067_c,R02295_c	R00112_c	R00127_c,R02239_r,R00847_c,R02241_r,R01829_c,R00756_c,R02295_c,R01529_c,R01843_c,R01496_c,R01068_c,R01641_c,R00112_c,R02251_c,R01057_c,R01067_c,R00851_r,R01056_c,R00578_c,R01015_c,R01496_r,R00847_r,R00842_c	R00127_c,EXCbothC01530_e,Tc2rC00162_c,R02239_r,Tc2rC00116_c,Tc2rC00009_c,Tc2eC00080_c,Tc2rC00093_c,EXCbothC00319_e,R00390_r,EXCbothC05841_e,R02241_r,R00847_c,EXCbothC00195_e,Tc2rC00080_c,Tc2eC00272_c,R01829_c,Tc2eC03684_c,FApool_c,R00756_c,Tc2eC00249_c,EXCbothC00152_e,EXCbothC00712_e,EXCbothC00025_e,EXCbothC01595_e,R02295_c,Tc2eC00025_c,R01529_c,Tc2rC00641_c,R01843_c,R01496_c,EXCbothC00249_e,Tc2e…
C00641_c	alternative_2	1,2-Diacyl-sn-glycerol	26.31578947368421	5.263157894736842	19	52	0.009930661310622957	0.01591533125519697	R01068_c,R01641_c,R01829_c,R01067_c,R02295_c	R00112_c	R02239_r,R02241_r,R01829_c,R02295_c,R00769_c,R01529_c,R01843_c,R01068_c,R01641_c,R00157_c,R00112_c,R01057_c,R01067_c,R00851_r,R01056_c,R00578_c,R01015_c,R01496_r,R00842_c	R02239_r,Tc2rC00009_c,Tc2eC00080_c,Tc2rC00093_c,EXCbothC00319_e,EXCbothC05841_e,MT_biomass_C00641_c,R02241_r,EXCbothC00195_e,Tc2rC00080_c,Tc2eC00272_c,R01829_c,Tc2eC03684_c,EXCbothC00152_e,EXCbothC00025_e,R02295_c,R00769_c,Tc2eC00025_c,R01529_c,Tc2rC00641_c,R01843_c,Tc2eC00195_c,R01068_c,R01641_c,R00157_c,Tc2eC05841_c,Tc2eC00319_c,R00112_c,R01057_c,Tc2eC00013_c,EXCbothC00013_e,R01067_c,R00851_r,T…
C00641_c	alternative_1	1,2-Diacyl-sn-glycerol	26.31578947368421	5.263157894736842	19	52	0.009930661310622957	0.01591533125519697	R01068_c,R01641_c,R01829_c,R01067_c,R02295_c	R00112_c	R02239_r,R02241_r,R01829_c,R02295_c,R00769_c,R01529_c,R01843_c,R01068_c,R01641_c,R00157_c,R00112_c,R01057_c,R01067_c,R00851_r,R01056_c,R00578_c,R01015_c,R01496_r,R00842_c	R02239_r,Tc2rC00009_c,Tc2eC00080_c,Tc2rC00093_c,EXCbothC00319_e,EXCbothC05841_e,MT_biomass_C00641_c,R02241_r,EXCbothC00195_e,Tc2rC00080_c,Tc2eC00272_c,R01829_c,Tc2eC03684_c,EXCbothC00152_e,EXCbothC00025_e,R02295_c,R00769_c,Tc2eC00025_c,R01529_c,Tc2rC00641_c,R01843_c,Tc2eC00195_c,R01068_c,R01641_c,R00157_c,Tc2eC05841_c,Tc2eC00319_c,R00112_c,R01057_c,Tc2eC00013_c,EXCbothC00013_e,R01067_c,R00851_r,T…
C00641_c	alternative_3	1,2-Diacyl-sn-glycerol	26.31578947368421	5.263157894736842	19	52	0.009930661310622957	0.01591533125519697	R01068_c,R01641_c,R01829_c,R01067_c,R02295_c	R00112_c	R02239_r,R02241_r,R01829_c,R02295_c,R00769_c,R01529_c,R01843_c,R01068_c,R01641_c,R00157_c,R00112_c,R01057_c,R01067_c,R00851_r,R01056_c,R00578_c,R01015_c,R01496_r,R00842_c	R02239_r,Tc2rC00009_c,Tc2eC00080_c,Tc2rC00093_c,EXCbothC00319_e,EXCbothC05841_e,MT_biomass_C00641_c,R02241_r,EXCbothC00195_e,Tc2rC00080_c,Tc2eC00272_c,R01829_c,Tc2eC03684_c,EXCbothC00152_e,EXCbothC00025_e,R02295_c,R00769_c,Tc2eC00025_c,R01529_c,Tc2rC00641_c,R01843_c,Tc2eC00195_c,R01068_c,R01641_c,R00157_c,Tc2eC05841_c,Tc2eC00319_c,R00112_c,R01057_c,Tc2eC00013_c,EXCbothC00013_e,R01067_c,R00851_r,T…
C00286_c	alternative_1	dGTP	20.27027027027027	9.45945945945946	74	171	0.009993347532332981	0.01591533125519697	R01876_c,R02294_c,R01061_c,R01662_c,R00248_c,R02147_c,R07324_c,R02297_c,R02055_r,R01969_c,R01863_c,R02484_c,R02748_c,R01280_c,R01516_c	R08193_c,R00332_r,R01009_r,R00332_c,R00416_c,R08107_r,R05918_c	R02556_c,R00127_c,R00332_r,R00192_c,R01009_r,R00181_c,R00093_c,R07324_c,R05919_r,R01036_c,R02297_c,R05922_r,R01969_c,R01066_c,R01187_c,R01799_r,R01132_c,R00190_c,R04231_c,R01280_c,R04230_c,R02241_r,R02294_c,R02058_c,R01061_c,R01802_c,R00248_c,R01799_c,R00299_c,R01130_c,R04936_c,R00768_c,R02055_r,R05918_c,R01863_c,R05921_r,R01229_c,R01231_c,R01876_c,R02240_c,R00157_c,R01662_c,R02147_c,R02016_c,R08…	R02556_c,R00192_c,R00181_c,R07324_c,Tc2eC03150_c,EXCbothC00084_e,EXCbothC00147_e,R01187_c,EXCbothC00319_e,EXCbothC00153_e,Tc2eC00475_c,R01280_c,EXCbothC00475_e,R02241_r,R04230_c,R01802_c,R01799_c,R00299_c,EXCbothC00385_e,R01863_c,R05921_r,EXCbothC00025_e,Tc2eC00043_c,Tc2rC00641_c,R00157_c,EXCbothC00096_e,R02016_c,Tc2eC00212_c,R00851_r,Tc2eC00294_c,EXCbothC00155_e,Tc2eC00009_c,R01878_c,EXCbothC005…
C00286_c	alternative_3	dGTP	20.27027027027027	9.45945945945946	74	171	0.009993347532332981	0.01591533125519697	R01876_c,R02294_c,R01061_c,R01662_c,R00248_c,R02147_c,R07324_c,R02297_c,R02055_r,R01969_c,R01863_c,R02484_c,R02748_c,R01280_c,R01516_c	R08193_c,R00332_r,R01009_r,R00332_c,R00416_c,R08107_r,R05918_c	R02556_c,R00127_c,R00332_r,R00192_c,R01009_r,R00181_c,R00093_c,R07324_c,R05919_r,R01036_c,R02297_c,R05922_r,R01969_c,R01066_c,R01187_c,R01799_r,R01132_c,R00190_c,R04231_c,R01280_c,R04230_c,R02241_r,R02294_c,R02058_c,R01061_c,R01802_c,R00248_c,R01799_c,R00299_c,R01130_c,R04936_c,R00768_c,R02055_r,R05918_c,R01863_c,R05921_r,R01229_c,R01231_c,R01876_c,R02240_c,R00157_c,R01662_c,R02147_c,R02016_c,R08…	R02556_c,R00192_c,R00181_c,R07324_c,Tc2eC03150_c,EXCbothC00084_e,EXCbothC00147_e,R01187_c,EXCbothC00319_e,EXCbothC00153_e,Tc2eC00475_c,R01280_c,EXCbothC00475_e,R02241_r,R04230_c,R01802_c,R01799_c,R00299_c,EXCbothC00385_e,R01863_c,R05921_r,EXCbothC00025_e,Tc2eC00043_c,Tc2rC00641_c,R00157_c,EXCbothC00096_e,R02016_c,Tc2eC00212_c,R00851_r,Tc2eC00294_c,EXCbothC00155_e,Tc2eC00009_c,R01878_c,EXCbothC005…
C00286_c	alternative_2	dGTP	20.27027027027027	9.45945945945946	74	171	0.009993347532332981	0.01591533125519697	R01876_c,R02294_c,R01061_c,R01662_c,R00248_c,R02147_c,R07324_c,R02297_c,R02055_r,R01969_c,R01863_c,R02484_c,R02748_c,R01280_c,R01516_c	R08193_c,R00332_r,R01009_r,R00332_c,R00416_c,R08107_r,R05918_c	R02556_c,R00127_c,R00332_r,R00192_c,R01009_r,R00181_c,R00093_c,R07324_c,R05919_r,R01036_c,R02297_c,R05922_r,R01969_c,R01066_c,R01187_c,R01799_r,R01132_c,R00190_c,R04231_c,R01280_c,R04230_c,R02241_r,R02294_c,R02058_c,R01061_c,R01802_c,R00248_c,R01799_c,R00299_c,R01130_c,R04936_c,R00768_c,R02055_r,R05918_c,R01863_c,R05921_r,R01229_c,R01231_c,R01876_c,R02240_c,R00157_c,R01662_c,R02147_c,R02016_c,R08…	R02556_c,R00192_c,R00181_c,R07324_c,Tc2eC03150_c,EXCbothC00084_e,EXCbothC00147_e,R01187_c,EXCbothC00319_e,EXCbothC00153_e,Tc2eC00475_c,R01280_c,EXCbothC00475_e,R02241_r,R04230_c,R01802_c,R01799_c,R00299_c,EXCbothC00385_e,R01863_c,R05921_r,EXCbothC00025_e,Tc2eC00043_c,Tc2rC00641_c,R00157_c,EXCbothC00096_e,R02016_c,Tc2eC00212_c,R00851_r,Tc2eC00294_c,EXCbothC00155_e,Tc2eC00009_c,R01878_c,EXCbothC005…
G13044_r	alternative_1	Glycosylphosphatidylinositol _GPI-anchor protein	22.535211267605636	12.676056338028168	71	147	0.011346742833362152	0.017742179703075366	R01876_c,R01561_c,R02294_c,R01061_c,R01641_c,R01662_c,R01829_c,R00430_c,R07324_c,R02147_c,R02297_c,R02055_r,R01863_c,R01067_c,R01280_c,R01516_c	R08193_c,R00332_r,R01009_r,R00345_c,R00332_c,R00416_c,R08107_r,R05918_c,R00355_c	R00127_c,R00332_r,R01009_r,R00345_c,R01961_c,R07324_c,R05919_r,R01036_c,R02297_c,R05922_r,R02240_r,R01187_c,R01799_r,R01132_c,R04231_c,R01280_c,R04230_c,R02241_r,R00847_c,R01561_c,R02294_c,R02058_c,R01061_c,R01802_c,R01799_c,R00299_c,R01829_c,R01818_c,R00768_c,R00885_c,R02055_r,R01863_c,R05921_r,R01229_c,R05918_c,R00430_c,R01529_c,R01843_c,R01876_c,R02240_c,R00330_c,R00157_c,R01641_c,R01662_c,R02…	R07324_c,Tc2eC03150_c,EXCbothC00147_e,R01187_c,EXCbothC00319_e,EXCbothC00153_e,R01280_c,R02241_r,R04230_c,R01802_c,R01799_c,R00299_c,EXCbothC00385_e,R01863_c,R05921_r,EXCbothC00025_e,Tc2eC00043_c,R01529_c,Tc2rC00641_c,R01843_c,R00157_c,EXCbothC00096_e,Tc2eC00212_c,R00851_r,Tc2eC00294_c,R01056_c,Tc2eC00009_c,R00416_c,EXCbothC00022_e,Tc2rC00011_c,Tc2rC00065_c,EXCbothC00009_e,R00229_c,R01516_c,Tc2rC…
G13044_r	alternative_2	Glycosylphosphatidylinositol _GPI-anchor protein	22.535211267605636	12.676056338028168	71	147	0.011346742833362152	0.017742179703075366	R01876_c,R01561_c,R02294_c,R01061_c,R01641_c,R01662_c,R01829_c,R00430_c,R07324_c,R02147_c,R02297_c,R02055_r,R01863_c,R01067_c,R01280_c,R01516_c	R08193_c,R00332_r,R01009_r,R00345_c,R00332_c,R00416_c,R08107_r,R05918_c,R00355_c	R00127_c,R00332_r,R01009_r,R00345_c,R01961_c,R07324_c,R05919_r,R01036_c,R02297_c,R05922_r,R02240_r,R01187_c,R01799_r,R01132_c,R04231_c,R01280_c,R04230_c,R02241_r,R00847_c,R01561_c,R02294_c,R02058_c,R01061_c,R01802_c,R01799_c,R00299_c,R01829_c,R01818_c,R00768_c,R00885_c,R02055_r,R01863_c,R05921_r,R01229_c,R05918_c,R00430_c,R01529_c,R01843_c,R01876_c,R02240_c,R00330_c,R00157_c,R01641_c,R01662_c,R02…	R07324_c,Tc2eC03150_c,EXCbothC00147_e,R01187_c,EXCbothC00319_e,EXCbothC00153_e,R01280_c,R02241_r,R04230_c,R01802_c,R01799_c,R00299_c,EXCbothC00385_e,R01863_c,R05921_r,EXCbothC00025_e,Tc2eC00043_c,R01529_c,Tc2rC00641_c,R01843_c,R00157_c,EXCbothC00096_e,Tc2eC00212_c,R00851_r,Tc2eC00294_c,R01056_c,Tc2eC00009_c,R00416_c,EXCbothC00022_e,Tc2rC00011_c,Tc2rC00065_c,EXCbothC00009_e,R00229_c,R01516_c,Tc2rC…
G13044_r	alternative_3	Glycosylphosphatidylinositol _GPI-anchor protein	22.535211267605636	12.676056338028168	71	147	0.011346742833362152	0.017742179703075366	R01876_c,R01561_c,R02294_c,R01061_c,R01641_c,R01662_c,R01829_c,R00430_c,R07324_c,R02147_c,R02297_c,R02055_r,R01863_c,R01067_c,R01280_c,R01516_c	R08193_c,R00332_r,R01009_r,R00345_c,R00332_c,R00416_c,R08107_r,R05918_c,R00355_c	R00127_c,R00332_r,R01009_r,R00345_c,R01961_c,R07324_c,R05919_r,R01036_c,R02297_c,R05922_r,R02240_r,R01187_c,R01799_r,R01132_c,R04231_c,R01280_c,R04230_c,R02241_r,R00847_c,R01561_c,R02294_c,R02058_c,R01061_c,R01802_c,R01799_c,R00299_c,R01829_c,R01818_c,R00768_c,R00885_c,R02055_r,R01863_c,R05921_r,R01229_c,R05918_c,R00430_c,R01529_c,R01843_c,R01876_c,R02240_c,R00330_c,R00157_c,R01641_c,R01662_c,R02…	R07324_c,Tc2eC03150_c,EXCbothC00147_e,R01187_c,EXCbothC00319_e,EXCbothC00153_e,R01280_c,R02241_r,R04230_c,R01802_c,R01799_c,R00299_c,EXCbothC00385_e,R01863_c,R05921_r,EXCbothC00025_e,Tc2eC00043_c,R01529_c,Tc2rC00641_c,R01843_c,R00157_c,EXCbothC00096_e,Tc2eC00212_c,R00851_r,Tc2eC00294_c,R01056_c,Tc2eC00009_c,R00416_c,EXCbothC00022_e,Tc2rC00011_c,Tc2rC00065_c,EXCbothC00009_e,R00229_c,R01516_c,Tc2rC…
C00458_c	alternative_2	dCTP	16.3265306122449	6.122448979591836	49	93	0.01194396962441245	0.018342524780347688	R02294_c,R08549_m,R00248_c,R00200_c,R01969_c,R02748_c,R00703_c,R02557_c	R00355_c,R00573_c,R00345_c	Tc2mC00002_c,R08549_m,R00345_c,R00200_c,R00405_m,R01397&R01993_c,R02326_c,R01868_c,R01969_c,R01066_c,R00086_m,R00703_c,R00847_c,R02294_c,R00248_c,R00361_m,R02163Men_m,R00573_c,R00115_m,R02024_c,R00081_c,R00157_c,R02016_c,R01057_c,R01082_m,R00149_c,R05875_m,R01195_m,R02748_c,R01049_c,R00355_c,R00004_c,R02161_m,R00578_c,R01015_c,R01870_c,R01868Men_c,R00094_m,R02557_c,R00256_c,Tc2eC00186_c,R02164Men…	Tc2mC00002_c,R08549_m,EXCbothC00007_e,R00200_c,R00405_m,Tc2eC03150_c,EXCbothC00084_e,EXCbothC00147_e,R00703_c,EXCbothC00153_e,EXCbothC00025_e,R00573_c,R02024_c,R00157_c,EXCbothC00186_e,R02016_c,EXCbothC00049_e,R01868Men_c,EXCbothC00022_e,Tc2mC00009_c,R00965_c,R00345_c,Tc2eC00007_c,R01397&R01993_c,R02326_c,R01969_c,Tc2eC00080_c,Tc2eC00084_c,Tc2eC00022_c,Tc2eC00011_c,R02163Men_m,EXCbothC03150_e,R01…
C00458_c	alternative_1	dCTP	16.3265306122449	6.122448979591836	49	93	0.01194396962441245	0.018342524780347688	R02294_c,R08549_m,R00248_c,R00200_c,R01969_c,R02748_c,R00703_c,R02557_c	R00355_c,R00573_c,R00345_c	Tc2mC00002_c,R08549_m,R00345_c,R00200_c,R00405_m,R01397&R01993_c,R02326_c,R01868_c,R01969_c,R01066_c,R00086_m,R00703_c,R00847_c,R02294_c,R00248_c,R00361_m,R02163Men_m,R00573_c,R00115_m,R02024_c,R00081_c,R00157_c,R02016_c,R01057_c,R01082_m,R00149_c,R05875_m,R01195_m,R02748_c,R01049_c,R00355_c,R00004_c,R02161_m,R00578_c,R01015_c,R01870_c,R01868Men_c,R00094_m,R02557_c,R00256_c,Tc2eC00186_c,R02164Men…	Tc2mC00002_c,R08549_m,EXCbothC00007_e,R00200_c,R00405_m,Tc2eC03150_c,EXCbothC00084_e,EXCbothC00147_e,R00703_c,EXCbothC00153_e,EXCbothC00025_e,R00573_c,R02024_c,R00157_c,EXCbothC00186_e,R02016_c,EXCbothC00049_e,R01868Men_c,EXCbothC00022_e,Tc2mC00009_c,R00965_c,R00345_c,Tc2eC00007_c,R01397&R01993_c,R02326_c,R01969_c,Tc2eC00080_c,Tc2eC00084_c,Tc2eC00022_c,Tc2eC00011_c,R02163Men_m,EXCbothC03150_e,R01…
C00458_c	alternative_3	dCTP	16.3265306122449	6.122448979591836	49	93	0.01194396962441245	0.018342524780347688	R02294_c,R08549_m,R00248_c,R00200_c,R01969_c,R02748_c,R00703_c,R02557_c	R00355_c,R00573_c,R00345_c	Tc2mC00002_c,R08549_m,R00345_c,R00200_c,R00405_m,R01397&R01993_c,R02326_c,R01868_c,R01969_c,R01066_c,R00086_m,R00703_c,R00847_c,R02294_c,R00248_c,R00361_m,R02163Men_m,R00573_c,R00115_m,R02024_c,R00081_c,R00157_c,R02016_c,R01057_c,R01082_m,R00149_c,R05875_m,R01195_m,R02748_c,R01049_c,R00355_c,R00004_c,R02161_m,R00578_c,R01015_c,R01870_c,R01868Men_c,R00094_m,R02557_c,R00256_c,Tc2eC00186_c,R02164Men…	Tc2mC00002_c,R08549_m,EXCbothC00007_e,R00200_c,R00405_m,Tc2eC03150_c,EXCbothC00084_e,EXCbothC00147_e,R00703_c,EXCbothC00153_e,EXCbothC00025_e,R00573_c,R02024_c,R00157_c,EXCbothC00186_e,R02016_c,EXCbothC00049_e,R01868Men_c,EXCbothC00022_e,Tc2mC00009_c,R00965_c,R00345_c,Tc2eC00007_c,R01397&R01993_c,R02326_c,R01969_c,Tc2eC00080_c,Tc2eC00084_c,Tc2eC00022_c,Tc2eC00011_c,R02163Men_m,EXCbothC03150_e,R01…
C00315_c	alternative_1	Spermidine	16.666666666666664	4.166666666666666	24	75	0.015007505487192204	0.022642903015763678	R01863_c,R01561_c,R02294_c,R02557_c	R07456_c	R00127_c,R01920_c,R01066_c,R01135_c,R01132_c,R00190_c,R01561_c,R02294_c,R04936_c,R01863_c,R00670_c,R00551_c,R00330_c,R01057_c,R07456_c,R01049_c,R00178_c,R01056_c,R00578_c,R01083_c,R04772_c,R02749_c,R00177_c,R02557_c	R00127_c,Tc2eC00559_c,EXCbothC00062_e,MT_biomass_C00315_c,Tc2eC00073_c,R01920_c,Tc2eC03150_c,EXCbothC00021_e,EXCbothC00084_e,EXCbothC00147_e,EXCbothC05692_e,R01066_c,R01135_c,Tc2eC00080_c,Tc2eC00084_c,R01132_c,R00190_c,Tc2eC00019_c,EXCbothC00153_e,Tc2eC00011_c,R01561_c,R02294_c,Tc2eC00122_c,Tc2eC05692_c,Tc2eC05690_c,Tc2eC00147_c,R04936_c,Tc2eC01137_c,EXCbothC00122_e,EXCbothC00152_e,R01863_c,Tc2eC…
C00315_c	alternative_2	Spermidine	16.666666666666664	4.166666666666666	24	75	0.015007505487192204	0.022642903015763678	R01863_c,R01561_c,R02294_c,R02557_c	R07456_c	R00127_c,R01920_c,R01066_c,R01135_c,R01132_c,R00190_c,R01561_c,R02294_c,R04936_c,R01863_c,R00670_c,R00551_c,R00330_c,R01057_c,R07456_c,R01049_c,R00178_c,R01056_c,R00578_c,R01083_c,R04772_c,R02749_c,R00177_c,R02557_c	R00127_c,Tc2eC00559_c,EXCbothC00062_e,MT_biomass_C00315_c,Tc2eC00073_c,R01920_c,Tc2eC03150_c,EXCbothC00021_e,EXCbothC00084_e,EXCbothC00147_e,EXCbothC05692_e,R01066_c,R01135_c,Tc2eC00080_c,Tc2eC00084_c,R01132_c,R00190_c,Tc2eC00019_c,EXCbothC00153_e,Tc2eC00011_c,R01561_c,R02294_c,Tc2eC00122_c,Tc2eC05692_c,Tc2eC05690_c,Tc2eC00147_c,R04936_c,Tc2eC01137_c,EXCbothC00122_e,EXCbothC00152_e,R01863_c,Tc2eC…
C00315_c	alternative_3	Spermidine	16.666666666666664	4.166666666666666	24	75	0.015007505487192204	0.022642903015763678	R01863_c,R01561_c,R02294_c,R02557_c	R07456_c	R00127_c,R01920_c,R01066_c,R01135_c,R01132_c,R00190_c,R01561_c,R02294_c,R04936_c,R01863_c,R00670_c,R00551_c,R00330_c,R01057_c,R07456_c,R01049_c,R00178_c,R01056_c,R00578_c,R01083_c,R04772_c,R02749_c,R00177_c,R02557_c	R00127_c,Tc2eC00559_c,EXCbothC00062_e,MT_biomass_C00315_c,Tc2eC00073_c,R01920_c,Tc2eC03150_c,EXCbothC00021_e,EXCbothC00084_e,EXCbothC00147_e,EXCbothC05692_e,R01066_c,R01135_c,Tc2eC00080_c,Tc2eC00084_c,R01132_c,R00190_c,Tc2eC00019_c,EXCbothC00153_e,Tc2eC00011_c,R01561_c,R02294_c,Tc2eC00122_c,Tc2eC05692_c,Tc2eC05690_c,Tc2eC00147_c,R04936_c,Tc2eC01137_c,EXCbothC00122_e,EXCbothC00152_e,R01863_c,Tc2eC…
C00016_c	alternative_3	FAD	27.27272727272727	9.090909090909092	22	63	0.017821604178024777	0.026425137229485016	R01561_c,R02294_c,R02147_c,R01969_c,R01863_c,R02557_c	R00549_c,R00161_c	R00127_c,R00192_c,R01969_c,R01135_c,R01132_c,R00190_c,R01561_c,R02294_c,R04936_c,R01863_c,R00330_c,R02147_c,R01057_c,R01049_c,R00004_c,R00578_c,R01083_c,R00256_c,R00161_c,R00549_c,R00650_c,R02557_c	R00127_c,Tc2eC00559_c,R00192_c,Tc2eC03150_c,EXCbothC00021_e,EXCbothC00147_e,EXCbothC05692_e,R01969_c,R01135_c,R01132_c,Tc2eC00155_c,R00190_c,Tc2eC00019_c,EXCbothC00153_e,R01561_c,R02294_c,Tc2eC00122_c,Tc2eC05692_c,MT_biomass_C00016_c,Tc2eC00147_c,R04936_c,EXCbothC00122_e,EXCbothC00152_e,R01863_c,EXCbothC00025_e,Tc2eC00387_c,Tc2eC00025_c,Tc2eC00255_c,EXCbothC00330_e,Tc2eC00262_c,Tc2eC00153_c,EXCbo…
C00016_c	alternative_2	FAD	27.27272727272727	9.090909090909092	22	63	0.017821604178024777	0.026425137229485016	R01561_c,R02294_c,R02147_c,R01969_c,R01863_c,R02557_c	R00549_c,R00161_c	R00127_c,R00192_c,R01969_c,R01135_c,R01132_c,R00190_c,R01561_c,R02294_c,R04936_c,R01863_c,R00330_c,R02147_c,R01057_c,R01049_c,R00004_c,R00578_c,R01083_c,R00256_c,R00161_c,R00549_c,R00650_c,R02557_c	R00127_c,Tc2eC00559_c,R00192_c,Tc2eC03150_c,EXCbothC00021_e,EXCbothC00147_e,EXCbothC05692_e,R01969_c,R01135_c,R01132_c,Tc2eC00155_c,R00190_c,Tc2eC00019_c,EXCbothC00153_e,R01561_c,R02294_c,Tc2eC00122_c,Tc2eC05692_c,MT_biomass_C00016_c,Tc2eC00147_c,R04936_c,EXCbothC00122_e,EXCbothC00152_e,R01863_c,EXCbothC00025_e,Tc2eC00387_c,Tc2eC00025_c,Tc2eC00255_c,EXCbothC00330_e,Tc2eC00262_c,Tc2eC00153_c,EXCbo…
C00016_c	alternative_1	FAD	27.27272727272727	9.090909090909092	22	63	0.017821604178024777	0.026425137229485016	R01561_c,R02294_c,R02147_c,R01969_c,R01863_c,R02557_c	R00549_c,R00161_c	R00127_c,R00192_c,R01969_c,R01135_c,R01132_c,R00190_c,R01561_c,R02294_c,R04936_c,R01863_c,R00330_c,R02147_c,R01057_c,R01049_c,R00004_c,R00578_c,R01083_c,R00256_c,R00161_c,R00549_c,R00650_c,R02557_c	R00127_c,Tc2eC00559_c,R00192_c,Tc2eC03150_c,EXCbothC00021_e,EXCbothC00147_e,EXCbothC05692_e,R01969_c,R01135_c,R01132_c,Tc2eC00155_c,R00190_c,Tc2eC00019_c,EXCbothC00153_e,R01561_c,R02294_c,Tc2eC00122_c,Tc2eC05692_c,MT_biomass_C00016_c,Tc2eC00147_c,R04936_c,EXCbothC00122_e,EXCbothC00152_e,R01863_c,EXCbothC00025_e,Tc2eC00387_c,Tc2eC00025_c,Tc2eC00255_c,EXCbothC00330_e,Tc2eC00262_c,Tc2eC00153_c,EXCbo…
C00063_c	alternative_2	CTP	15.909090909090908	6.8181818181818175	44	88	0.022960011510322082	0.03346713542182541	R02294_c,R08549_m,R00200_c,R01969_c,R02748_c,R00703_c,R02557_c	R00355_c,R00573_c,R00345_c	Tc2mC00002_c,R08549_m,R00345_c,R00200_c,R00405_m,R01397&R01993_c,R01868_c,R01969_c,R01066_c,R00086_m,R00703_c,R00847_c,R02294_c,R00361_m,R02163Men_m,R00573_c,R00115_m,R00081_c,R00157_c,R01057_c,R01082_m,R00149_c,R05875_m,R01195_m,R02748_c,R01049_c,R00355_c,R00004_c,R02161_m,R00578_c,R01015_c,R01870_c,R01868Men_c,R00094_m,R02557_c,R00256_c,Tc2eC00186_c,R02164Men_m,R00842_c,R02749_c,R00158_c,R00243…	Tc2mC00002_c,R08549_m,EXCbothC00007_e,R00200_c,R00405_m,Tc2eC03150_c,EXCbothC00084_e,EXCbothC00147_e,R00703_c,EXCbothC00153_e,EXCbothC00025_e,R00573_c,R00157_c,EXCbothC00186_e,EXCbothC00049_e,R01868Men_c,EXCbothC00022_e,Tc2mC00009_c,R00965_c,R00345_c,Tc2eC00007_c,R01397&R01993_c,R01969_c,Tc2eC00080_c,Tc2eC00084_c,Tc2eC00022_c,Tc2eC00011_c,MT_biomass_C00063_c,R02163Men_m,EXCbothC03150_e,R01082_m,R…
C00063_c	alternative_3	CTP	15.909090909090908	6.8181818181818175	44	88	0.022960011510322082	0.03346713542182541	R02294_c,R08549_m,R00200_c,R01969_c,R02748_c,R00703_c,R02557_c	R00355_c,R00573_c,R00345_c	Tc2mC00002_c,R08549_m,R00345_c,R00200_c,R00405_m,R01397&R01993_c,R01868_c,R01969_c,R01066_c,R00086_m,R00703_c,R00847_c,R02294_c,R00361_m,R02163Men_m,R00573_c,R00115_m,R00081_c,R00157_c,R01057_c,R01082_m,R00149_c,R05875_m,R01195_m,R02748_c,R01049_c,R00355_c,R00004_c,R02161_m,R00578_c,R01015_c,R01870_c,R01868Men_c,R00094_m,R02557_c,R00256_c,Tc2eC00186_c,R02164Men_m,R00842_c,R02749_c,R00158_c,R00243…	Tc2mC00002_c,R08549_m,EXCbothC00007_e,R00200_c,R00405_m,Tc2eC03150_c,EXCbothC00084_e,EXCbothC00147_e,R00703_c,EXCbothC00153_e,EXCbothC00025_e,R00573_c,R00157_c,EXCbothC00186_e,EXCbothC00049_e,R01868Men_c,EXCbothC00022_e,Tc2mC00009_c,R00965_c,R00345_c,Tc2eC00007_c,R01397&R01993_c,R01969_c,Tc2eC00080_c,Tc2eC00084_c,Tc2eC00022_c,Tc2eC00011_c,MT_biomass_C00063_c,R02163Men_m,EXCbothC03150_e,R01082_m,R…
C00063_c	alternative_1	CTP	15.909090909090908	6.8181818181818175	44	88	0.022960011510322082	0.03346713542182541	R02294_c,R08549_m,R00200_c,R01969_c,R02748_c,R00703_c,R02557_c	R00355_c,R00573_c,R00345_c	Tc2mC00002_c,R08549_m,R00345_c,R00200_c,R00405_m,R01397&R01993_c,R01868_c,R01969_c,R01066_c,R00086_m,R00703_c,R00847_c,R02294_c,R00361_m,R02163Men_m,R00573_c,R00115_m,R00081_c,R00157_c,R01057_c,R01082_m,R00149_c,R05875_m,R01195_m,R02748_c,R01049_c,R00355_c,R00004_c,R02161_m,R00578_c,R01015_c,R01870_c,R01868Men_c,R00094_m,R02557_c,R00256_c,Tc2eC00186_c,R02164Men_m,R00842_c,R02749_c,R00158_c,R00243…	Tc2mC00002_c,R08549_m,EXCbothC00007_e,R00200_c,R00405_m,Tc2eC03150_c,EXCbothC00084_e,EXCbothC00147_e,R00703_c,EXCbothC00153_e,EXCbothC00025_e,R00573_c,R00157_c,EXCbothC00186_e,EXCbothC00049_e,R01868Men_c,EXCbothC00022_e,Tc2mC00009_c,R00965_c,R00345_c,Tc2eC00007_c,R01397&R01993_c,R01969_c,Tc2eC00080_c,Tc2eC00084_c,Tc2eC00022_c,Tc2eC00011_c,MT_biomass_C00063_c,R02163Men_m,EXCbothC03150_e,R01082_m,R…
C00344_r	alternative_1	Phosphatidylglycerol	15.151515151515152	6.0606060606060606	33	72	0.026937186338949173	0.038609967085827146	R02294_c,R01068_c,R01641_c,R01829_c,R01067_c	R01801_r,R00112_c	R00127_c,R01395_c,R10949_c,R01801_r,R00575_c,R01799_r,R00847_c,R02241_r,R02294_c,R01829_c,R00299_c,R00769_c,R01529_c,R01843_c,R01068_c,R01641_c,R00157_c,R00112_c,R01057_c,R01819_c,R01067_c,R00851_r,R02740_c,R00004_c,R01056_c,R10948_c,R00578_c,R01015_c,R01496_r,R00867_c,R00847_r,R00842_c,R01326_c	R00127_c,R01395_c,R10949_c,Tc2eC00159_c,Tc2eC03150_c,Tc2rC00116_c,R01801_r,Tc2eC00095_c,R00575_c,Tc2rC00009_c,Tc2rC00093_c,R01799_r,EXCbothC00319_e,EXCbothC00153_e,R02241_r,R00847_c,R00512_r,EXCbothC00195_e,Tc2rC00080_c,R02294_c,Tc2eC00272_c,EXCbothC00031_e,R01829_c,R00299_c,Tc2eC03684_c,EXCbothC00152_e,EXCbothC00025_e,R00769_c,Tc2eC00025_c,R01529_c,Tc2eC00153_c,R01843_c,R00570_r,EXCbothC03150_e,…
C00344_r	alternative_2	Phosphatidylglycerol	15.151515151515152	6.0606060606060606	33	72	0.026937186338949173	0.038609967085827146	R02294_c,R01068_c,R01641_c,R01829_c,R01067_c	R01801_r,R00112_c	R00127_c,R01395_c,R10949_c,R01801_r,R00575_c,R01799_r,R00847_c,R02241_r,R02294_c,R01829_c,R00299_c,R00769_c,R01529_c,R01843_c,R01068_c,R01641_c,R00157_c,R00112_c,R01057_c,R01819_c,R01067_c,R00851_r,R02740_c,R00004_c,R01056_c,R10948_c,R00578_c,R01015_c,R01496_r,R00867_c,R00847_r,R00842_c,R01326_c	R00127_c,R01395_c,R10949_c,Tc2eC00159_c,Tc2eC03150_c,Tc2rC00116_c,R01801_r,Tc2eC00095_c,R00575_c,Tc2rC00009_c,Tc2rC00093_c,R01799_r,EXCbothC00319_e,EXCbothC00153_e,R02241_r,R00847_c,R00512_r,EXCbothC00195_e,Tc2rC00080_c,R02294_c,Tc2eC00272_c,EXCbothC00031_e,R01829_c,R00299_c,Tc2eC03684_c,EXCbothC00152_e,EXCbothC00025_e,R00769_c,Tc2eC00025_c,R01529_c,Tc2eC00153_c,R01843_c,R00570_r,EXCbothC03150_e,…
C00344_r	alternative_3	Phosphatidylglycerol	15.151515151515152	6.0606060606060606	33	72	0.026937186338949173	0.038609967085827146	R02294_c,R01068_c,R01641_c,R01829_c,R01067_c	R01801_r,R00112_c	R00127_c,R01395_c,R10949_c,R01801_r,R00575_c,R01799_r,R00847_c,R02241_r,R02294_c,R01829_c,R00299_c,R00769_c,R01529_c,R01843_c,R01068_c,R01641_c,R00157_c,R00112_c,R01057_c,R01819_c,R01067_c,R00851_r,R02740_c,R00004_c,R01056_c,R10948_c,R00578_c,R01015_c,R01496_r,R00867_c,R00847_r,R00842_c,R01326_c	R00127_c,R01395_c,R10949_c,Tc2eC00159_c,Tc2eC03150_c,Tc2rC00116_c,R01801_r,Tc2eC00095_c,R00575_c,Tc2rC00009_c,Tc2rC00093_c,R01799_r,EXCbothC00319_e,EXCbothC00153_e,R02241_r,R00847_c,R00512_r,EXCbothC00195_e,Tc2rC00080_c,R02294_c,Tc2eC00272_c,EXCbothC00031_e,R01829_c,R00299_c,Tc2eC03684_c,EXCbothC00152_e,EXCbothC00025_e,R00769_c,Tc2eC00025_c,R01529_c,Tc2eC00153_c,R01843_c,R00570_r,EXCbothC03150_e,…
C01595_c	alternative_3	Linoleate	17.857142857142858	7.142857142857142	28	71	0.036819625423375	0.051909635842790985	R08549_m,R00248_c,R00342_c,R00200_c,R00848_m	R00355_c,R00345_c	R00127_c,R08549_m,R00345_c,Tc2mC00002_c,R00200_c,R00405_m,R02239_r,R00408_m,R00086_m,R08945_r,R00848_m,R00094_c,R00248_c,R02240_c,R08980_r,R00115_c,R00094_r,R01082_m,rat021526_r,R00355_c,R01082_c,R00578_c,R02978_c,R00094_m,R00342_c,R00256_c,R02978_r,R00842_c	R00127_c,Tc2mC00026_c,R00345_c,Tc2mC00002_c,Tc2eC00007_c,R08549_m,R00200_c,R00405_m,R02239_r,EXCbothC00007_e,R00408_m,Tc2rC00009_c,R00086_m,Tc2rC00416_c,R08945_r,R00848_m,Tc2rC00051_c,R00094_c,Tc2eC00022_c,Tc2eC00011_c,Tc2rC00007_c,Tc2rC00080_c,Tc2mC00127_c,Tc2rC00127_c,Tc2eC00272_c,R00248_c,Tc2rC01595_c,Tc2eC03684_c,EXCbothC00152_e,EXCbothC00712_e,Tc2mC00122_c,Tc2mC00149_c,EXCbothC00025_e,EXCbot…
C01595_c	alternative_2	Linoleate	17.857142857142858	7.142857142857142	28	71	0.036819625423375	0.051909635842790985	R08549_m,R00248_c,R00342_c,R00200_c,R00848_m	R00355_c,R00345_c	R00127_c,R08549_m,R00345_c,Tc2mC00002_c,R00200_c,R00405_m,R02239_r,R00408_m,R00086_m,R08945_r,R00848_m,R00094_c,R00248_c,R02240_c,R08980_r,R00115_c,R00094_r,R01082_m,rat021526_r,R00355_c,R01082_c,R00578_c,R02978_c,R00094_m,R00342_c,R00256_c,R02978_r,R00842_c	R00127_c,Tc2mC00026_c,R00345_c,Tc2mC00002_c,Tc2eC00007_c,R08549_m,R00200_c,R00405_m,R02239_r,EXCbothC00007_e,R00408_m,Tc2rC00009_c,R00086_m,Tc2rC00416_c,R08945_r,R00848_m,Tc2rC00051_c,R00094_c,Tc2eC00022_c,Tc2eC00011_c,Tc2rC00007_c,Tc2rC00080_c,Tc2mC00127_c,Tc2rC00127_c,Tc2eC00272_c,R00248_c,Tc2rC01595_c,Tc2eC03684_c,EXCbothC00152_e,EXCbothC00712_e,Tc2mC00122_c,Tc2mC00149_c,EXCbothC00025_e,EXCbot…
C01595_c	alternative_1	Linoleate	17.857142857142858	7.142857142857142	28	71	0.036819625423375	0.051909635842790985	R08549_m,R00248_c,R00342_c,R00200_c,R00848_m	R00355_c,R00345_c	R00127_c,R08549_m,R00345_c,Tc2mC00002_c,R00200_c,R00405_m,R02239_r,R00408_m,R00086_m,R08945_r,R00848_m,R00094_c,R00248_c,R02240_c,R08980_r,R00115_c,R00094_r,R01082_m,rat021526_r,R00355_c,R01082_c,R00578_c,R02978_c,R00094_m,R00342_c,R00256_c,R02978_r,R00842_c	R00127_c,Tc2mC00026_c,R00345_c,Tc2mC00002_c,Tc2eC00007_c,R08549_m,R00200_c,R00405_m,R02239_r,EXCbothC00007_e,R00408_m,Tc2rC00009_c,R00086_m,Tc2rC00416_c,R08945_r,R00848_m,Tc2rC00051_c,R00094_c,Tc2eC00022_c,Tc2eC00011_c,Tc2rC00007_c,Tc2rC00080_c,Tc2mC00127_c,Tc2rC00127_c,Tc2eC00272_c,R00248_c,Tc2rC01595_c,Tc2eC03684_c,EXCbothC00152_e,EXCbothC00712_e,Tc2mC00122_c,Tc2mC00149_c,EXCbothC00025_e,EXCbot…
C00065_c	alternative_1	L-Serine	20.588235294117645	11.76470588235294	34	65	0.06487203844100616	0.08998379525687951	R01068_c,R01061_c,R01662_c,R01518_c,R00945_m,R01516_c,R00658_c	R00355_c,R10086_c,R00345_c,R00021_c	R00345_c,Tc2mC00002_c,R01397&R01993_c,R01518_c,R00575_c,R00086_m,R00945_m,R01221_m,R00658_c,R01061_c,R00299_c,R00756_c,R02163_m,R00115_m,R00081_c,R01068_c,R01662_c,R01819_c,R00149_c,R01195_m,R02740_c,R05875_m,R00582_c,R00355_c,R02161_m,R01015_c,R00021_c,R00094_m,R00867_c,R01326_c,R00243_c,R00937_c,R10086_c,R01516_c	Tc2mC00014_c,R00345_c,Tc2mC00002_c,Tc2eC00007_c,EXCbothC00007_e,R01518_c,Tc2eC00159_c,R01397&R01993_c,EXCbothC00504_e,Tc2eC00095_c,R00575_c,R00086_m,R00945_m,R01221_m,Tc2mC00065_c,R00658_c,Tc2eC00011_c,R01061_c,Tc2mC00037_c,EXCbothC00031_e,R00299_c,R00756_c,R02163_m,R04173_c,Tc2eC00288_c,Tc2mC00011_c,R00115_m,R00081_c,Tc2eC05781_c,EXCbothC00288_e,R01068_c,HBDG_c,R01662_c,EXCbothC00337_e,R01819_c,…
C00065_c	alternative_2	L-Serine	20.588235294117645	11.76470588235294	34	65	0.06487203844100616	0.08998379525687951	R01068_c,R01061_c,R01662_c,R01518_c,R00945_m,R01516_c,R00658_c	R00355_c,R10086_c,R00345_c,R00021_c	R00345_c,Tc2mC00002_c,R01397&R01993_c,R01518_c,R00575_c,R00086_m,R00945_m,R01221_m,R00658_c,R01061_c,R00299_c,R00756_c,R02163_m,R00115_m,R00081_c,R01068_c,R01662_c,R01819_c,R00149_c,R01195_m,R02740_c,R05875_m,R00582_c,R00355_c,R02161_m,R01015_c,R00021_c,R00094_m,R00867_c,R01326_c,R00243_c,R00937_c,R10086_c,R01516_c	Tc2mC00014_c,R00345_c,Tc2mC00002_c,Tc2eC00007_c,EXCbothC00007_e,R01518_c,Tc2eC00159_c,R01397&R01993_c,EXCbothC00504_e,Tc2eC00095_c,R00575_c,R00086_m,R00945_m,R01221_m,Tc2mC00065_c,R00658_c,Tc2eC00011_c,R01061_c,Tc2mC00037_c,EXCbothC00031_e,R00299_c,R00756_c,R02163_m,R04173_c,Tc2eC00288_c,Tc2mC00011_c,R00115_m,R00081_c,Tc2eC05781_c,EXCbothC00288_e,R01068_c,HBDG_c,R01662_c,EXCbothC00337_e,R01819_c,…
C00065_c	alternative_3	L-Serine	20.588235294117645	11.76470588235294	34	65	0.06487203844100616	0.08998379525687951	R01068_c,R01061_c,R01662_c,R01518_c,R00945_m,R01516_c,R00658_c	R00355_c,R10086_c,R00345_c,R00021_c	R00345_c,Tc2mC00002_c,R01397&R01993_c,R01518_c,R00575_c,R00086_m,R00945_m,R01221_m,R00658_c,R01061_c,R00299_c,R00756_c,R02163_m,R00115_m,R00081_c,R01068_c,R01662_c,R01819_c,R00149_c,R01195_m,R02740_c,R05875_m,R00582_c,R00355_c,R02161_m,R01015_c,R00021_c,R00094_m,R00867_c,R01326_c,R00243_c,R00937_c,R10086_c,R01516_c	Tc2mC00014_c,R00345_c,Tc2mC00002_c,Tc2eC00007_c,EXCbothC00007_e,R01518_c,Tc2eC00159_c,R01397&R01993_c,EXCbothC00504_e,Tc2eC00095_c,R00575_c,R00086_m,R00945_m,R01221_m,Tc2mC00065_c,R00658_c,Tc2eC00011_c,R01061_c,Tc2mC00037_c,EXCbothC00031_e,R00299_c,R00756_c,R02163_m,R04173_c,Tc2eC00288_c,Tc2mC00011_c,R00115_m,R00081_c,Tc2eC05781_c,EXCbothC00288_e,R01068_c,HBDG_c,R01662_c,EXCbothC00337_e,R01819_c,…
C20120_c	alternative_2	S-Farnesyl protein	15.66265060240964	10.843373493975903	83	151	0.07152481759581457	0.09763705259111195	R02294_c,R00945_c,R08549_m,R01641_c,R01068_c,R01829_c,R00200_c,Tc2aC00111_c,R00248_a,R01015_a,R01067_c,Tc2aC00074_c,R00430_c	R00694_c,R03905_c,R09844_c,R00345_c,R05634_a,R03656_c,R03940_c,R00355_c,R04212_c	R03654_c,R03650_c,Tc2mC00002_c,R10949_c,R08549_m,R00200_c,R00405_m,R02164uqh8_m,R00694_c,R05577_c,R01529_c,R01843_c,R05634_a,R05636_a,R01056_c,R05884_a,R08210_a,R03905_c,R09844_c,R01395_c,R00945_c,R00345_c,R01658_c,R03664_c,R08218_c,R01829_c,R00756_c,R00940_c,R01641_c,R03656_c,R01082_m,R03646_c,R05875_m,R00004_c,R02003_c,R00094_m,R03663_c,R03662_c,R00256_c,Tc2aC00111_c,R03658_c,R10092_c,R00086_m,…	R03654_c,R03650_c,Tc2mC00002_c,R08549_m,R10949_c,EXCbothC00007_e,R00200_c,R00405_m,Tc2eC03150_c,R02164uqh8_m,Tc2aC00001_c,R01648_m,EXCbothC00153_e,R00694_c,Tc2aC00026_c,R05577_c,EXCbothC00148_e,EXCbothC00025_e,Tc2eC00097_c,R01529_c,Tc2mC00041_c,R01843_c,Tc2eC05781_c,R05634_a,Tc2aC00080_c,Tc2eC05335_c,R05636_a,R01056_c,EXCbothC05781_e,EXCbothC00022_e,R05884_a,Tc2mC00009_c,Tc2mC00022_c,R08210_a,EXC…
C20120_c	alternative_1	S-Farnesyl protein	15.66265060240964	10.843373493975903	83	151	0.07152481759581457	0.09763705259111195	R02294_c,R00945_c,R08549_m,R01641_c,R01068_c,R01829_c,R00200_c,Tc2aC00111_c,R00248_a,R01015_a,R01067_c,Tc2aC00074_c,R00430_c	R00694_c,R03905_c,R09844_c,R00345_c,R05634_a,R03656_c,R03940_c,R00355_c,R04212_c	R03654_c,R03650_c,Tc2mC00002_c,R10949_c,R08549_m,R00200_c,R00405_m,R02164uqh8_m,R00694_c,R05577_c,R01529_c,R01843_c,R05634_a,R05636_a,R01056_c,R05884_a,R08210_a,R03905_c,R09844_c,R01395_c,R00945_c,R00345_c,R01658_c,R03664_c,R08218_c,R01829_c,R00756_c,R00940_c,R01641_c,R03656_c,R01082_m,R03646_c,R05875_m,R00004_c,R02003_c,R00094_m,R03663_c,R03662_c,R00256_c,Tc2aC00111_c,R03658_c,R10092_c,R00086_m,…	R03654_c,R03650_c,Tc2mC00002_c,R08549_m,R10949_c,EXCbothC00007_e,R00200_c,R00405_m,Tc2eC03150_c,R02164uqh8_m,Tc2aC00001_c,R01648_m,EXCbothC00153_e,R00694_c,Tc2aC00026_c,R05577_c,EXCbothC00148_e,EXCbothC00025_e,Tc2eC00097_c,R01529_c,Tc2mC00041_c,R01843_c,Tc2eC05781_c,R05634_a,Tc2aC00080_c,Tc2eC05335_c,R05636_a,R01056_c,EXCbothC05781_e,EXCbothC00022_e,R05884_a,Tc2mC00009_c,Tc2mC00022_c,R08210_a,EXC…
C20120_c	alternative_3	S-Farnesyl protein	15.66265060240964	10.843373493975903	83	151	0.07152481759581457	0.09763705259111195	R02294_c,R00945_c,R08549_m,R01641_c,R01068_c,R01829_c,R00200_c,Tc2aC00111_c,R00248_a,R01015_a,R01067_c,Tc2aC00074_c,R00430_c	R00694_c,R03905_c,R09844_c,R00345_c,R05634_a,R03656_c,R03940_c,R00355_c,R04212_c	R03654_c,R03650_c,Tc2mC00002_c,R10949_c,R08549_m,R00200_c,R00405_m,R02164uqh8_m,R00694_c,R05577_c,R01529_c,R01843_c,R05634_a,R05636_a,R01056_c,R05884_a,R08210_a,R03905_c,R09844_c,R01395_c,R00945_c,R00345_c,R01658_c,R03664_c,R08218_c,R01829_c,R00756_c,R00940_c,R01641_c,R03656_c,R01082_m,R03646_c,R05875_m,R00004_c,R02003_c,R00094_m,R03663_c,R03662_c,R00256_c,Tc2aC00111_c,R03658_c,R10092_c,R00086_m,…	R03654_c,R03650_c,Tc2mC00002_c,R08549_m,R10949_c,EXCbothC00007_e,R00200_c,R00405_m,Tc2eC03150_c,R02164uqh8_m,Tc2aC00001_c,R01648_m,EXCbothC00153_e,R00694_c,Tc2aC00026_c,R05577_c,EXCbothC00148_e,EXCbothC00025_e,Tc2eC00097_c,R01529_c,Tc2mC00041_c,R01843_c,Tc2eC05781_c,R05634_a,Tc2aC00080_c,Tc2eC05335_c,R05636_a,R01056_c,EXCbothC05781_e,EXCbothC00022_e,R05884_a,Tc2mC00009_c,Tc2mC00022_c,R08210_a,EXC…
C00044_c	alternative_1	GTP	15.714285714285714	11.428571428571429	70	162	0.09975807389976901	0.13404991180281461	R01876_c,R02294_c,R02147_c,R07324_c,R02297_c,R02055_r,R01969_c,R01863_c,R02484_c,R02748_c,R01280_c	R08193_c,R00694_c,R00332_r,R01009_r,R00332_c,R00416_c,R08107_r,R05918_c	R02556_c,R00127_c,R00332_r,R00192_c,R01009_r,R00181_c,R00093_c,R07324_c,R05919_r,R05922_r,R02297_c,R01468_r,R01969_c,R01066_c,R01187_c,R01799_r,R01132_c,R00190_c,R04231_c,R01280_c,R04230_c,R02241_r,R00694_c,R02294_c,R02058_c,R01802_c,R01799_c,R00299_c,R01130_c,R04936_c,R00768_c,R02055_r,R05918_c,R01863_c,R05921_r,R01229_c,R01231_c,R02057&R02038_r,R01876_c,R02240_c,R00330_c,R00157_c,R02147_c,R0810…	R02556_c,MT_biomass_C00044_c,R00192_c,R00181_c,R07324_c,Tc2eC03150_c,EXCbothC00084_e,EXCbothC00147_e,R01187_c,EXCbothC00319_e,EXCbothC00153_e,Tc2eC00475_c,R01280_c,EXCbothC00475_e,R02241_r,R04230_c,R00694_c,R01802_c,R01799_c,R00299_c,EXCbothC00385_e,R01863_c,R05921_r,EXCbothC00025_e,Tc2eC00043_c,Tc2rC00641_c,R00157_c,EXCbothC00096_e,Tc2eC00212_c,R00851_r,Tc2eC00294_c,EXCbothC00155_e,Tc2eC00009_c,…
C00044_c	alternative_2	GTP	15.714285714285714	11.428571428571429	70	162	0.09975807389976901	0.13404991180281461	R01876_c,R02294_c,R02147_c,R07324_c,R02297_c,R02055_r,R01969_c,R01863_c,R02484_c,R02748_c,R01280_c	R08193_c,R00694_c,R00332_r,R01009_r,R00332_c,R00416_c,R08107_r,R05918_c	R02556_c,R00127_c,R00332_r,R00192_c,R01009_r,R00181_c,R00093_c,R07324_c,R05919_r,R05922_r,R02297_c,R01468_r,R01969_c,R01066_c,R01187_c,R01799_r,R01132_c,R00190_c,R04231_c,R01280_c,R04230_c,R02241_r,R00694_c,R02294_c,R02058_c,R01802_c,R01799_c,R00299_c,R01130_c,R04936_c,R00768_c,R02055_r,R05918_c,R01863_c,R05921_r,R01229_c,R01231_c,R02057&R02038_r,R01876_c,R02240_c,R00330_c,R00157_c,R02147_c,R0810…	R02556_c,MT_biomass_C00044_c,R00192_c,R00181_c,R07324_c,Tc2eC03150_c,EXCbothC00084_e,EXCbothC00147_e,R01187_c,EXCbothC00319_e,EXCbothC00153_e,Tc2eC00475_c,R01280_c,EXCbothC00475_e,R02241_r,R04230_c,R00694_c,R01802_c,R01799_c,R00299_c,EXCbothC00385_e,R01863_c,R05921_r,EXCbothC00025_e,Tc2eC00043_c,Tc2rC00641_c,R00157_c,EXCbothC00096_e,Tc2eC00212_c,R00851_r,Tc2eC00294_c,EXCbothC00155_e,Tc2eC00009_c,…
C00044_c	alternative_3	GTP	15.714285714285714	11.428571428571429	70	162	0.09975807389976901	0.13404991180281461	R01876_c,R02294_c,R02147_c,R07324_c,R02297_c,R02055_r,R01969_c,R01863_c,R02484_c,R02748_c,R01280_c	R08193_c,R00694_c,R00332_r,R01009_r,R00332_c,R00416_c,R08107_r,R05918_c	R02556_c,R00127_c,R00332_r,R00192_c,R01009_r,R00181_c,R00093_c,R07324_c,R05919_r,R05922_r,R02297_c,R01468_r,R01969_c,R01066_c,R01187_c,R01799_r,R01132_c,R00190_c,R04231_c,R01280_c,R04230_c,R02241_r,R00694_c,R02294_c,R02058_c,R01802_c,R01799_c,R00299_c,R01130_c,R04936_c,R00768_c,R02055_r,R05918_c,R01863_c,R05921_r,R01229_c,R01231_c,R02057&R02038_r,R01876_c,R02240_c,R00330_c,R00157_c,R02147_c,R0810…	R02556_c,MT_biomass_C00044_c,R00192_c,R00181_c,R07324_c,Tc2eC03150_c,EXCbothC00084_e,EXCbothC00147_e,R01187_c,EXCbothC00319_e,EXCbothC00153_e,Tc2eC00475_c,R01280_c,EXCbothC00475_e,R02241_r,R04230_c,R00694_c,R01802_c,R01799_c,R00299_c,EXCbothC00385_e,R01863_c,R05921_r,EXCbothC00025_e,Tc2eC00043_c,Tc2rC00641_c,R00157_c,EXCbothC00096_e,Tc2eC00212_c,R00851_r,Tc2eC00294_c,EXCbothC00155_e,Tc2eC00009_c,…
C00712_c	alternative_3	_9Z-Octadecenoic acid	13.043478260869565	8.695652173913043	23	60	0.10892936170162282	0.14412192471291635	R00248_c,R02222_r,R00200_c	R00355_c,R00345_c	R00127_c,R07758_r,R00371_c,R00345_c,R00200_c,R10092_c,R01280_r,R00847_c,R07761_r,Tc2rC00024_c,R00248_c,R07759_r,R00115_c,R07760_r,R00094_r,R00100_r,R00355_c,R00578_c,R02978_c,R00256_c,R00847_r,R02978_r,R02222_r	R00127_c,R07758_r,R00371_c,R00345_c,Tc2eC00007_c,EXCbothC00007_e,R00200_c,R10092_c,Tc2rC00116_c,Tc2rC00009_c,R01280_r,MT_biomass_C00712_c,Tc2rC00093_c,Tc2rC00051_c,Tc2eC00022_c,R07761_r,R00847_c,Tc2rC00024_c,Tc2rC00007_c,Tc2rC00127_c,Tc2eC00272_c,R00248_c,Tc2eC03684_c,EXCbothC00152_e,R07759_r,Tc2eC00249_c,EXCbothC00712_e,Tc2eC00288_c,Tc2eC03508_c,EXCbothC00249_e,EXCbothC00288_e,Tc2rC00013_c,R0011…
C00712_c	alternative_2	_9Z-Octadecenoic acid	13.043478260869565	8.695652173913043	23	60	0.10892936170162282	0.14412192471291635	R00248_c,R02222_r,R00200_c	R00355_c,R00345_c	R00127_c,R07758_r,R00371_c,R00345_c,R00200_c,R10092_c,R01280_r,R00847_c,R07761_r,Tc2rC00024_c,R00248_c,R07759_r,R00115_c,R07760_r,R00094_r,R00100_r,R00355_c,R00578_c,R02978_c,R00256_c,R00847_r,R02978_r,R02222_r	R00127_c,R07758_r,R00371_c,R00345_c,Tc2eC00007_c,EXCbothC00007_e,R00200_c,R10092_c,Tc2rC00116_c,Tc2rC00009_c,R01280_r,MT_biomass_C00712_c,Tc2rC00093_c,Tc2rC00051_c,Tc2eC00022_c,R07761_r,R00847_c,Tc2rC00024_c,Tc2rC00007_c,Tc2rC00127_c,Tc2eC00272_c,R00248_c,Tc2eC03684_c,EXCbothC00152_e,R07759_r,Tc2eC00249_c,EXCbothC00712_e,Tc2eC00288_c,Tc2eC03508_c,EXCbothC00249_e,EXCbothC00288_e,Tc2rC00013_c,R0011…
C00712_c	alternative_1	_9Z-Octadecenoic acid	13.043478260869565	8.695652173913043	23	60	0.10892936170162282	0.14412192471291635	R00248_c,R02222_r,R00200_c	R00355_c,R00345_c	R00127_c,R07758_r,R00371_c,R00345_c,R00200_c,R10092_c,R01280_r,R00847_c,R07761_r,Tc2rC00024_c,R00248_c,R07759_r,R00115_c,R07760_r,R00094_r,R00100_r,R00355_c,R00578_c,R02978_c,R00256_c,R00847_r,R02978_r,R02222_r	R00127_c,R07758_r,R00371_c,R00345_c,Tc2eC00007_c,EXCbothC00007_e,R00200_c,R10092_c,Tc2rC00116_c,Tc2rC00009_c,R01280_r,MT_biomass_C00712_c,Tc2rC00093_c,Tc2rC00051_c,Tc2eC00022_c,R07761_r,R00847_c,Tc2rC00024_c,Tc2rC00007_c,Tc2rC00127_c,Tc2eC00272_c,R00248_c,Tc2eC03684_c,EXCbothC00152_e,R07759_r,Tc2eC00249_c,EXCbothC00712_e,Tc2eC00288_c,Tc2eC03508_c,EXCbothC00249_e,EXCbothC00288_e,Tc2rC00013_c,R0011…
C00001_c	alternative_2	H2O	16.822429906542055	14.018691588785046	107	240	0.11265687981365902	0.14679532824204053	R01876_c,R01561_c,R02294_c,R00945_c,R01068_c,R01641_c,R00342_c,R01829_c,R00200_c,R00243_a,R02147_c,R02297_c,R01969_c,R01863_c,R01067_c,R02748_c,R00848_m,R02557_c	R00694_c,R03905_c,R00084_a,R00345_c,R00021_c,R03940_c,R00112_c,R03656_c,R00830_m,R07456_c,R04212_c,R03222_m,R00355_c,R10086_c,R01716_c	R00310_m,R03654_c,R03650_c,Tc2mC00002_c,R00200_c,R00405_m,R00408_m,R03222_m,R00694_c,R05577_c,R00299_c,R00268_m,R01863_c,R01529_c,R00036_a,R01843_c,R00157_c,R00243_a,R00094_r,R00112_c,R01056_c,R01868Men_c,R01900_c,R00765_c,R10086_c,R03197_a,R03905_c,R00945_c,R00345_c,R01961_c,R01397&R01993_c,R01969_c,R00848_m,R03664_c,R08218_c,R01829_c,R00094_a,R00769_c,R02163Men_m,R00084_a,R01641_c,R03656_c,R008…	R00310_m,R03654_c,R03650_c,Tc2mC00002_c,EXCbothC00007_e,EXCbothC00037_e,R00200_c,R00405_m,Tc2eC03150_c,Tc2aC00001_c,R00408_m,EXCbothC00084_e,EXCbothC00147_e,R01648_m,R03222_m,EXCbothC00153_e,R00694_c,Tc2eC00295_c,Tc2aC00026_c,R05577_c,Tc2rC00127_c,R00299_c,R00268_m,EXCbothC00385_e,EXCbothC00148_e,R01863_c,EXCbothC00025_e,EXCbothC00159_e,R01529_c,Tc2mC00041_c,R01843_c,R00036_a,Tc2eC05781_c,R00157_…
C00001_c	alternative_1	H2O	16.822429906542055	14.018691588785046	107	240	0.11265687981365902	0.14679532824204053	R01876_c,R01561_c,R02294_c,R00945_c,R01068_c,R01641_c,R00342_c,R01829_c,R00200_c,R00243_a,R02147_c,R02297_c,R01969_c,R01863_c,R01067_c,R02748_c,R00848_m,R02557_c	R00694_c,R03905_c,R00084_a,R00345_c,R00021_c,R03940_c,R00112_c,R03656_c,R00830_m,R07456_c,R04212_c,R03222_m,R00355_c,R10086_c,R01716_c	R00310_m,R03654_c,R03650_c,Tc2mC00002_c,R00200_c,R00405_m,R00408_m,R03222_m,R00694_c,R05577_c,R00299_c,R00268_m,R01863_c,R01529_c,R00036_a,R01843_c,R00157_c,R00243_a,R00094_r,R00112_c,R01056_c,R01868Men_c,R01900_c,R00765_c,R10086_c,R03197_a,R03905_c,R00945_c,R00345_c,R01961_c,R01397&R01993_c,R01969_c,R00848_m,R03664_c,R08218_c,R01829_c,R00094_a,R00769_c,R02163Men_m,R00084_a,R01641_c,R03656_c,R008…	R00310_m,R03654_c,R03650_c,Tc2mC00002_c,EXCbothC00007_e,EXCbothC00037_e,R00200_c,R00405_m,Tc2eC03150_c,Tc2aC00001_c,R00408_m,EXCbothC00084_e,EXCbothC00147_e,R01648_m,R03222_m,EXCbothC00153_e,R00694_c,Tc2eC00295_c,Tc2aC00026_c,R05577_c,Tc2rC00127_c,R00299_c,R00268_m,EXCbothC00385_e,EXCbothC00148_e,R01863_c,EXCbothC00025_e,EXCbothC00159_e,R01529_c,Tc2mC00041_c,R01843_c,R00036_a,Tc2eC05781_c,R00157_…
C00001_c	alternative_3	H2O	16.822429906542055	14.018691588785046	107	240	0.11265687981365902	0.14679532824204053	R01876_c,R01561_c,R02294_c,R00945_c,R01068_c,R01641_c,R00342_c,R01829_c,R00200_c,R00243_a,R02147_c,R02297_c,R01969_c,R01863_c,R01067_c,R02748_c,R00848_m,R02557_c	R00694_c,R03905_c,R00084_a,R00345_c,R00021_c,R03940_c,R00112_c,R03656_c,R00830_m,R07456_c,R04212_c,R03222_m,R00355_c,R10086_c,R01716_c	R00310_m,R03654_c,R03650_c,Tc2mC00002_c,R00200_c,R00405_m,R00408_m,R03222_m,R00694_c,R05577_c,R00299_c,R00268_m,R01863_c,R01529_c,R00036_a,R01843_c,R00157_c,R00243_a,R00094_r,R00112_c,R01056_c,R01868Men_c,R01900_c,R00765_c,R10086_c,R03197_a,R03905_c,R00945_c,R00345_c,R01961_c,R01397&R01993_c,R01969_c,R00848_m,R03664_c,R08218_c,R01829_c,R00094_a,R00769_c,R02163Men_m,R00084_a,R01641_c,R03656_c,R008…	R00310_m,R03654_c,R03650_c,Tc2mC00002_c,EXCbothC00007_e,EXCbothC00037_e,R00200_c,R00405_m,Tc2eC03150_c,Tc2aC00001_c,R00408_m,EXCbothC00084_e,EXCbothC00147_e,R01648_m,R03222_m,EXCbothC00153_e,R00694_c,Tc2eC00295_c,Tc2aC00026_c,R05577_c,Tc2rC00127_c,R00299_c,R00268_m,EXCbothC00385_e,EXCbothC00148_e,R01863_c,EXCbothC00025_e,EXCbothC00159_e,R01529_c,Tc2mC00041_c,R01843_c,R00036_a,Tc2eC05781_c,R00157_…
C04419_a	alternative_3	Carboxybiotin-carboxyl-carrier protein	19.047619047619047	19.047619047619047	63	150	0.12599478536149353	0.16172464986699167	R02294_c,R01061_c,R01068_c,R01641_c,R01829_c,R01518_c,R01662_c,R01067_c,R00703_c,Tc2aC00074_c,R01516_c,R00658_c	R00694_c,R03656_a,R00345_c,R03659_a,R03651_a,R05578_a,R03665_a,R03646_a,R03658_a,R04773_a,R00355_c,R03655_a	R00127_c,R01395_c,R00345_c,R01074_a,R01961_c,R01518_c,R03652_a,R02918_a,R10092_c,R03659_a,R05578_a,R03660_a,R03658_a,R00703_c,R00658_c,R00694_c,R02294_c,R01061_c,R01829_c,R00299_c,R04385_a,R00769_c,R03657_a,R03655_a,R01529_c,R00430_a,R01843_c,R03664_a,R03656_a,R03038_a,R01068_c,R00157_c,R01641_c,R01662_c,R00200_a,R03665_a,R03648_a,R01819_c,R01057_c,R03662_a,R00149_c,R03650_a,R01067_c,R02740_c,R00…	Tc2eC03150_c,Tc2aC00001_c,R03658_a,R00703_c,EXCbothC00153_e,R00694_c,plys_a,Tc2aC00152_c,R00299_c,EXCbothC00148_e,EXCbothC00025_e,MT_biomass_C04419_a,Tc2aC00288_c,Tc2eC00097_c,R03655_a,R01529_c,R01843_c,R03656_a,Tc2eC05781_c,Tc2aC00078_c,R00157_c,EXCbothC00186_e,Tc2aC00120_c,R03665_a,R03648_a,Tc2aC00148_c,Tc2aC00080_c,Tc2eC05335_c,R03650_a,Tc2aC00123_c,EXCbothC00049_e,Tc2aC00064_c,R01056_c,R03654…
C04419_a	alternative_1	Carboxybiotin-carboxyl-carrier protein	19.047619047619047	19.047619047619047	63	150	0.12599478536149353	0.16172464986699167	R02294_c,R01061_c,R01068_c,R01641_c,R01829_c,R01518_c,R01662_c,R01067_c,R00703_c,Tc2aC00074_c,R01516_c,R00658_c	R00694_c,R03656_a,R00345_c,R03659_a,R03651_a,R05578_a,R03665_a,R03646_a,R03658_a,R04773_a,R00355_c,R03655_a	R00127_c,R01395_c,R00345_c,R01074_a,R01961_c,R01518_c,R03652_a,R02918_a,R10092_c,R03659_a,R05578_a,R03660_a,R03658_a,R00703_c,R00658_c,R00694_c,R02294_c,R01061_c,R01829_c,R00299_c,R04385_a,R00769_c,R03657_a,R03655_a,R01529_c,R00430_a,R01843_c,R03664_a,R03656_a,R03038_a,R01068_c,R00157_c,R01641_c,R01662_c,R00200_a,R03665_a,R03648_a,R01819_c,R01057_c,R03662_a,R00149_c,R03650_a,R01067_c,R02740_c,R00…	Tc2eC03150_c,Tc2aC00001_c,R03658_a,R00703_c,EXCbothC00153_e,R00694_c,plys_a,Tc2aC00152_c,R00299_c,EXCbothC00148_e,EXCbothC00025_e,MT_biomass_C04419_a,Tc2aC00288_c,Tc2eC00097_c,R03655_a,R01529_c,R01843_c,R03656_a,Tc2eC05781_c,Tc2aC00078_c,R00157_c,EXCbothC00186_e,Tc2aC00120_c,R03665_a,R03648_a,Tc2aC00148_c,Tc2aC00080_c,Tc2eC05335_c,R03650_a,Tc2aC00123_c,EXCbothC00049_e,Tc2aC00064_c,R01056_c,R03654…
C04419_a	alternative_2	Carboxybiotin-carboxyl-carrier protein	19.047619047619047	19.047619047619047	63	150	0.12599478536149353	0.16172464986699167	R02294_c,R01061_c,R01068_c,R01641_c,R01829_c,R01518_c,R01662_c,R01067_c,R00703_c,Tc2aC00074_c,R01516_c,R00658_c	R00694_c,R03656_a,R00345_c,R03659_a,R03651_a,R05578_a,R03665_a,R03646_a,R03658_a,R04773_a,R00355_c,R03655_a	R00127_c,R01395_c,R00345_c,R01074_a,R01961_c,R01518_c,R03652_a,R02918_a,R10092_c,R03659_a,R05578_a,R03660_a,R03658_a,R00703_c,R00658_c,R00694_c,R02294_c,R01061_c,R01829_c,R00299_c,R04385_a,R00769_c,R03657_a,R03655_a,R01529_c,R00430_a,R01843_c,R03664_a,R03656_a,R03038_a,R01068_c,R00157_c,R01641_c,R01662_c,R00200_a,R03665_a,R03648_a,R01819_c,R01057_c,R03662_a,R00149_c,R03650_a,R01067_c,R02740_c,R00…	Tc2eC03150_c,Tc2aC00001_c,R03658_a,R00703_c,EXCbothC00153_e,R00694_c,plys_a,Tc2aC00152_c,R00299_c,EXCbothC00148_e,EXCbothC00025_e,MT_biomass_C04419_a,Tc2aC00288_c,Tc2eC00097_c,R03655_a,R01529_c,R01843_c,R03656_a,Tc2eC05781_c,Tc2aC00078_c,R00157_c,EXCbothC00186_e,Tc2aC00120_c,R03665_a,R03648_a,Tc2aC00148_c,Tc2aC00080_c,Tc2eC05335_c,R03650_a,Tc2aC00123_c,EXCbothC00049_e,Tc2aC00064_c,R01056_c,R03654…
C01530_c	alternative_1	Octadecanoic acid	15.789473684210526	10.526315789473683	19	37	0.13808920677721695	0.17464223210059793	Tc2aC00074_c,R07762_a,R00248_a	R00355_c,R00345_c	R01395_c,R00345_c,R10949_c,R10092_c,R02569_a,R00248_a,R07762_a,R07765_a,R01626_a,R00200_a,R07763_a,R00742_a,R00149_c,R07618_a,R00355_c,R07764_a,R10948_c,R01699_a,Tc2aC00074_c	R01395_c,R01706_a,R00345_c,R10949_c,EXCbothC01530_e,MT_biomass_C01530_c,Tc2aC00249_c,R10092_c,R08163_a,Tc2aC01530_c,R02569_a,Tc2eC00011_c,Tc2aC00025_c,Tc2aC00026_c,R00248_a,Tc2eC00049_c,Tc2eC00249_c,R07762_a,Tc2aC00288_c,Tc2aC00014_c,R07765_a,EXCbothC00249_e,R01626_a,R00200_a,R07763_a,R00742_a,R00149_c,R07618_a,EXCbothC00049_e,R00355_c,R07764_a,Tc2eC01530_c,Tc2aC00011_c,R10948_c,EXCbothC00011_e,R…
C01530_c	alternative_2	Octadecanoic acid	15.789473684210526	10.526315789473683	19	37	0.13808920677721695	0.17464223210059793	Tc2aC00074_c,R07762_a,R00248_a	R00355_c,R00345_c	R01395_c,R00345_c,R10949_c,R10092_c,R02569_a,R00248_a,R07762_a,R07765_a,R01626_a,R00200_a,R07763_a,R00742_a,R00149_c,R07618_a,R00355_c,R07764_a,R10948_c,R01699_a,Tc2aC00074_c	R01395_c,R01706_a,R00345_c,R10949_c,EXCbothC01530_e,MT_biomass_C01530_c,Tc2aC00249_c,R10092_c,R08163_a,Tc2aC01530_c,R02569_a,Tc2eC00011_c,Tc2aC00025_c,Tc2aC00026_c,R00248_a,Tc2eC00049_c,Tc2eC00249_c,R07762_a,Tc2aC00288_c,Tc2aC00014_c,R07765_a,EXCbothC00249_e,R01626_a,R00200_a,R07763_a,R00742_a,R00149_c,R07618_a,EXCbothC00049_e,R00355_c,R07764_a,Tc2eC01530_c,Tc2aC00011_c,R10948_c,EXCbothC00011_e,R…
C01530_c	alternative_3	Octadecanoic acid	15.789473684210526	10.526315789473683	19	37	0.13808920677721695	0.17464223210059793	Tc2aC00074_c,R07762_a,R00248_a	R00355_c,R00345_c	R01395_c,R00345_c,R10949_c,R10092_c,R02569_a,R00248_a,R07762_a,R07765_a,R01626_a,R00200_a,R07763_a,R00742_a,R00149_c,R07618_a,R00355_c,R07764_a,R10948_c,R01699_a,Tc2aC00074_c	R01395_c,R01706_a,R00345_c,R10949_c,EXCbothC01530_e,MT_biomass_C01530_c,Tc2aC00249_c,R10092_c,R08163_a,Tc2aC01530_c,R02569_a,Tc2eC00011_c,Tc2aC00025_c,Tc2aC00026_c,R00248_a,Tc2eC00049_c,Tc2eC00249_c,R07762_a,Tc2aC00288_c,Tc2aC00014_c,R07765_a,EXCbothC00249_e,R01626_a,R00200_a,R07763_a,R00742_a,R00149_c,R07618_a,EXCbothC00049_e,R00355_c,R07764_a,Tc2eC01530_c,Tc2aC00011_c,R10948_c,EXCbothC00011_e,R…
C00014_c	alternative_1	NH4+	14.000000000000002	12.0	100	223	0.14900662184683286	0.18571839824387865	R01876_c,R02294_c,R00945_c,R01068_c,R01641_c,R00248_a,R01829_c,R00248_c,R00342_c,R01863_c,R01067_c,R02748_c,R00430_c,R02557_c	R00694_c,R00084_a,R03905_c,R00734_c,R00345_c,R03940_c,R03656_c,R00830_m,R07456_c,R00557_m,R00355_c,R04212_c	R02556_c,R03654_c,R03650_c,R00181_c,R00405_m,R01221_m,R00694_c,R05577_c,R00299_c,R00268_m,R01863_c,R01529_c,R00036_a,R01843_c,R00157_c,R01056_c,R01878_c,R01900_c,R00765_c,R03197_a,R03905_c,R00945_c,R00345_c,R01961_c,R01135_c,R03664_c,R01710_c,R08218_c,R01829_c,R00768_c,R02163_m,R00769_c,R02163Men_m,R00940_c,R00084_a,R01641_c,R03656_c,R00830_m,R01082_m,R03646_c,R01819_c,R05875_m,R03220_c,R03663_c,…	R02556_c,R03654_c,R03650_c,Tc2mC00533_c,R00181_c,EXCbothC00007_e,R01224_c,R00405_m,Tc2eC03150_c,Tc2aC00001_c,EXCbothC00147_e,R01648_m,R01221_m,EXCbothC00153_e,Tc2eC00475_c,EXCbothC00064_e,EXCbothC00475_e,R00694_c,Tc2aC00026_c,R05577_c,R00299_c,R00268_m,Tc2mC00149_c,R01863_c,EXCbothC00025_e,EXCbothC00159_e,Tc2eC00097_c,Tc2eC01179_c,Tc2mC00101_c,R01529_c,Tc2mC00041_c,R01843_c,R00036_a,Tc2eC00079_c,…
C00014_c	alternative_3	NH4+	14.000000000000002	12.0	100	223	0.14900662184683286	0.18571839824387865	R01876_c,R02294_c,R00945_c,R01068_c,R01641_c,R00248_a,R01829_c,R00248_c,R00342_c,R01863_c,R01067_c,R02748_c,R00430_c,R02557_c	R00694_c,R00084_a,R03905_c,R00734_c,R00345_c,R03940_c,R03656_c,R00830_m,R07456_c,R00557_m,R00355_c,R04212_c	R02556_c,R03654_c,R03650_c,R00181_c,R00405_m,R01221_m,R00694_c,R05577_c,R00299_c,R00268_m,R01863_c,R01529_c,R00036_a,R01843_c,R00157_c,R01056_c,R01878_c,R01900_c,R00765_c,R03197_a,R03905_c,R00945_c,R00345_c,R01961_c,R01135_c,R03664_c,R01710_c,R08218_c,R01829_c,R00768_c,R02163_m,R00769_c,R02163Men_m,R00940_c,R00084_a,R01641_c,R03656_c,R00830_m,R01082_m,R03646_c,R01819_c,R05875_m,R03220_c,R03663_c,…	R02556_c,R03654_c,R03650_c,Tc2mC00533_c,R00181_c,EXCbothC00007_e,R01224_c,R00405_m,Tc2eC03150_c,Tc2aC00001_c,EXCbothC00147_e,R01648_m,R01221_m,EXCbothC00153_e,Tc2eC00475_c,EXCbothC00064_e,EXCbothC00475_e,R00694_c,Tc2aC00026_c,R05577_c,R00299_c,R00268_m,Tc2mC00149_c,R01863_c,EXCbothC00025_e,EXCbothC00159_e,Tc2eC00097_c,Tc2eC01179_c,Tc2mC00101_c,R01529_c,Tc2mC00041_c,R01843_c,R00036_a,Tc2eC00079_c,…
C00014_c	alternative_2	NH4+	14.000000000000002	12.0	100	223	0.14900662184683286	0.18571839824387865	R01876_c,R02294_c,R00945_c,R01068_c,R01641_c,R00248_a,R01829_c,R00248_c,R00342_c,R01863_c,R01067_c,R02748_c,R00430_c,R02557_c	R00694_c,R00084_a,R03905_c,R00734_c,R00345_c,R03940_c,R03656_c,R00830_m,R07456_c,R00557_m,R00355_c,R04212_c	R02556_c,R03654_c,R03650_c,R00181_c,R00405_m,R01221_m,R00694_c,R05577_c,R00299_c,R00268_m,R01863_c,R01529_c,R00036_a,R01843_c,R00157_c,R01056_c,R01878_c,R01900_c,R00765_c,R03197_a,R03905_c,R00945_c,R00345_c,R01961_c,R01135_c,R03664_c,R01710_c,R08218_c,R01829_c,R00768_c,R02163_m,R00769_c,R02163Men_m,R00940_c,R00084_a,R01641_c,R03656_c,R00830_m,R01082_m,R03646_c,R01819_c,R05875_m,R03220_c,R03663_c,…	R02556_c,R03654_c,R03650_c,Tc2mC00533_c,R00181_c,EXCbothC00007_e,R01224_c,R00405_m,Tc2eC03150_c,Tc2aC00001_c,EXCbothC00147_e,R01648_m,R01221_m,EXCbothC00153_e,Tc2eC00475_c,EXCbothC00064_e,EXCbothC00475_e,R00694_c,Tc2aC00026_c,R05577_c,R00299_c,R00268_m,Tc2mC00149_c,R01863_c,EXCbothC00025_e,EXCbothC00159_e,Tc2eC00097_c,Tc2eC01179_c,Tc2mC00101_c,R01529_c,Tc2mC00041_c,R01843_c,R00036_a,Tc2eC00079_c,…
4Fe4S_a	alternative_1	_4Fe-4S iron-sulfur cluster	17.391304347826086	13.043478260869565	23	52	0.16699345962710785	0.20516339325616106	R01933_m,R00243_a,Tc2aC00074_c,R00848_a	R00112_c,R00355_c,R00345_c	R00345_c,Tc2mC00002_c,R01940_m,R01933_m,R00086_m,FeSsyn1_a,R02571_m,R07460_a,R01195_a,R07618_m,R05875_a,Tc2aC00074_c,R00200_a,R00243_a,R00112_c,R00355_c,R04961_a,R04404_c,R00848_a,R00842_c,FeStran1_a,R03469_c,R04962_a	R00345_c,Tc2mC00002_c,EXCbothC14818_e,Tc2aC00001_c,R01940_m,R01933_m,R00086_m,FeSsyn1_a,EXCbothC03684_e,Tc2eC00022_c,R02571_m,Tc2eC00011_c,Tc2aC00025_c,Tc2aC00026_c,R07460_a,Tc2eC00272_c,Tc2eC14818_c,R01195_a,Tc2eC03684_c,Tc2eC00049_c,R07618_m,Tc2eC00097_c,MT_biomass_4Fe4S_a,Tc2aC00014_c,R05875_a,Tc2aC14818_c,EXCbothC00272_e,R00200_a,R00243_a,R00112_c,Tc2aC00041_c,Tc2aC00080_c,R08208_c,EXCbothC00…
4Fe4S_a	alternative_3	_4Fe-4S iron-sulfur cluster	17.391304347826086	13.043478260869565	23	52	0.16699345962710785	0.20516339325616106	R01933_m,R00243_a,Tc2aC00074_c,R00848_a	R00112_c,R00355_c,R00345_c	R00345_c,Tc2mC00002_c,R01940_m,R01933_m,R00086_m,FeSsyn1_a,R02571_m,R07460_a,R01195_a,R07618_m,R05875_a,Tc2aC00074_c,R00200_a,R00243_a,R00112_c,R00355_c,R04961_a,R04404_c,R00848_a,R00842_c,FeStran1_a,R03469_c,R04962_a	R00345_c,Tc2mC00002_c,EXCbothC14818_e,Tc2aC00001_c,R01940_m,R01933_m,R00086_m,FeSsyn1_a,EXCbothC03684_e,Tc2eC00022_c,R02571_m,Tc2eC00011_c,Tc2aC00025_c,Tc2aC00026_c,R07460_a,Tc2eC00272_c,Tc2eC14818_c,R01195_a,Tc2eC03684_c,Tc2eC00049_c,R07618_m,Tc2eC00097_c,MT_biomass_4Fe4S_a,Tc2aC00014_c,R05875_a,Tc2aC14818_c,EXCbothC00272_e,R00200_a,R00243_a,R00112_c,Tc2aC00041_c,Tc2aC00080_c,R08208_c,EXCbothC00…
4Fe4S_a	alternative_2	_4Fe-4S iron-sulfur cluster	17.391304347826086	13.043478260869565	23	52	0.16699345962710785	0.20516339325616106	R01933_m,R00243_a,Tc2aC00074_c,R00848_a	R00112_c,R00355_c,R00345_c	R00345_c,Tc2mC00002_c,R01940_m,R01933_m,R00086_m,FeSsyn1_a,R02571_m,R07460_a,R01195_a,R07618_m,R05875_a,Tc2aC00074_c,R00200_a,R00243_a,R00112_c,R00355_c,R04961_a,R04404_c,R00848_a,R00842_c,FeStran1_a,R03469_c,R04962_a	R00345_c,Tc2mC00002_c,EXCbothC14818_e,Tc2aC00001_c,R01940_m,R01933_m,R00086_m,FeSsyn1_a,EXCbothC03684_e,Tc2eC00022_c,R02571_m,Tc2eC00011_c,Tc2aC00025_c,Tc2aC00026_c,R07460_a,Tc2eC00272_c,Tc2eC14818_c,R01195_a,Tc2eC03684_c,Tc2eC00049_c,R07618_m,Tc2eC00097_c,MT_biomass_4Fe4S_a,Tc2aC00014_c,R05875_a,Tc2aC14818_c,EXCbothC00272_e,R00200_a,R00243_a,R00112_c,Tc2aC00041_c,Tc2aC00080_c,R08208_c,EXCbothC00…
quinone_m	alternative_2	Quinone	13.698630136986301	12.32876712328767	73	137	0.19142391917274007	0.23186559223740347	R02294_c,R08549_m,R00248_a,R01068_c,R01829_c,R01015_a,R01641_c,Tc2aC00111_c,R01067_c,Tc2aC00074_c	R04987_m,R06146_m,R00345_c,R04988_m,R05634_a,R04990_m,R04989_m,R00355_c,R05614_m	R00127_c,R02569_m,R01395_c,Tc2mC00002_c,R08549_m,R00345_c,R01961_c,R00351_m,R00405_m,R05688_a,R10092_c,R01658_c,R05633_a,R09248_m,R04987_m,R00267_m,R02294_c,R01324_m,R00248_a,R01829_c,R00299_c,R01015_a,R01195_a,R02163_m,R00361_m,R00769_c,R07618_m,R02163Men_m,R01529_c,R00115_m,R01843_c,R00081_c,R01068_c,R00157_c,R01641_c,R00200_a,Tc2aC00074_c,R04988_m,R05634_a,R01057_c,R01082_m,R01819_c,R00149_c,R…	R02569_m,Tc2mC00002_c,R08549_m,EXCbothC00007_e,R00405_m,Tc2eC03150_c,Tc2aC00001_c,EXCbothC00153_e,R00267_m,Tc2aC00026_c,R00299_c,R07618_m,R01529_c,R01843_c,R00157_c,R05634_a,Tc2aC00080_c,Tc2eC05335_c,R05636_a,R04989_m,EXCbothC00049_e,ubiq_m,R01056_c,Tc2mC00013_c,EXCbothC00251_e,R01699_m,EXCbothC00022_e,EXCbothC05690_e,R05884_a,Tc2mC00009_c,R00765_c,Tc2mC00022_c,R05614_m,R08210_a,R01395_c,R00345_c…
quinone_m	alternative_1	Quinone	13.698630136986301	12.32876712328767	73	137	0.19142391917274007	0.23186559223740347	R02294_c,R08549_m,R00248_a,R01068_c,R01829_c,R01015_a,R01641_c,Tc2aC00111_c,R01067_c,Tc2aC00074_c	R04987_m,R06146_m,R00345_c,R04988_m,R05634_a,R04990_m,R04989_m,R00355_c,R05614_m	R00127_c,R02569_m,R01395_c,Tc2mC00002_c,R08549_m,R00345_c,R01961_c,R00351_m,R00405_m,R05688_a,R10092_c,R01658_c,R05633_a,R09248_m,R04987_m,R00267_m,R02294_c,R01324_m,R00248_a,R01829_c,R00299_c,R01015_a,R01195_a,R02163_m,R00361_m,R00769_c,R07618_m,R02163Men_m,R01529_c,R00115_m,R01843_c,R00081_c,R01068_c,R00157_c,R01641_c,R00200_a,Tc2aC00074_c,R04988_m,R05634_a,R01057_c,R01082_m,R01819_c,R00149_c,R…	R02569_m,Tc2mC00002_c,R08549_m,EXCbothC00007_e,R00405_m,Tc2eC03150_c,Tc2aC00001_c,EXCbothC00153_e,R00267_m,Tc2aC00026_c,R00299_c,R07618_m,R01529_c,R01843_c,R00157_c,R05634_a,Tc2aC00080_c,Tc2eC05335_c,R05636_a,R04989_m,EXCbothC00049_e,ubiq_m,R01056_c,Tc2mC00013_c,EXCbothC00251_e,R01699_m,EXCbothC00022_e,EXCbothC05690_e,R05884_a,Tc2mC00009_c,R00765_c,Tc2mC00022_c,R05614_m,R08210_a,R01395_c,R00345_c…
quinone_m	alternative_3	Quinone	13.698630136986301	12.32876712328767	73	137	0.19142391917274007	0.23186559223740347	R02294_c,R08549_m,R00248_a,R01068_c,R01829_c,R01015_a,R01641_c,Tc2aC00111_c,R01067_c,Tc2aC00074_c	R04987_m,R06146_m,R00345_c,R04988_m,R05634_a,R04990_m,R04989_m,R00355_c,R05614_m	R00127_c,R02569_m,R01395_c,Tc2mC00002_c,R08549_m,R00345_c,R01961_c,R00351_m,R00405_m,R05688_a,R10092_c,R01658_c,R05633_a,R09248_m,R04987_m,R00267_m,R02294_c,R01324_m,R00248_a,R01829_c,R00299_c,R01015_a,R01195_a,R02163_m,R00361_m,R00769_c,R07618_m,R02163Men_m,R01529_c,R00115_m,R01843_c,R00081_c,R01068_c,R00157_c,R01641_c,R00200_a,Tc2aC00074_c,R04988_m,R05634_a,R01057_c,R01082_m,R01819_c,R00149_c,R…	R02569_m,Tc2mC00002_c,R08549_m,EXCbothC00007_e,R00405_m,Tc2eC03150_c,Tc2aC00001_c,EXCbothC00153_e,R00267_m,Tc2aC00026_c,R00299_c,R07618_m,R01529_c,R01843_c,R00157_c,R05634_a,Tc2aC00080_c,Tc2eC05335_c,R05636_a,R04989_m,EXCbothC00049_e,ubiq_m,R01056_c,Tc2mC00013_c,EXCbothC00251_e,R01699_m,EXCbothC00022_e,EXCbothC05690_e,R05884_a,Tc2mC00009_c,R00765_c,Tc2mC00022_c,R05614_m,R08210_a,R01395_c,R00345_c…
C00126_m	alternative_3	Ferrocytochrome c	5.454545454545454	10.909090909090908	55	112	0.2065706924697046	0.2467372160054805	R00200_c,R00945_c,R08549_m	R03905_c,R00694_c,R00345_c,R03940_c,R03656_c,R04212_c	R00127_c,R03905_c,R03654_c,R03650_c,R01395_c,Tc2mC00002_c,R10949_c,R08549_m,R00945_c,R00200_c,R00405_m,R00345_c,R02164uqh8_m,R03658_c,R10092_c,R04773_c,R03038_c,R00086_m,R03660_c,R03652_c,R03664_c,R03648_c,R00694_c,R03657_c,R05577_c,R08218_c,R03661_c,R02163_m,R00361_m,R03659_c,R00940_c,R05578_c,R00115_m,R00081_c,R03656_c,R01082_m,R03646_c,R00149_c,R05875_m,R01195_m,R00004_c,R02161_m,R10948_c,R005…	R03654_c,R03650_c,Tc2mC00002_c,R08549_m,R10949_c,EXCbothC00007_e,R00200_c,R00405_m,R02164uqh8_m,R01648_m,R00694_c,R05577_c,EXCbothC00148_e,EXCbothC00025_e,Tc2eC00097_c,Tc2mC00041_c,Tc2eC05781_c,Tc2eC05335_c,EXCbothC00022_e,Tc2mC00009_c,Tc2mC00022_c,EXCbothC00082_e,R03905_c,EXCbothC00062_e,R01395_c,R00945_c,R00345_c,Tc2eC00007_c,Fecyt_m,Tc2eC00032_c,R03664_c,Tc2eC00022_c,R08218_c,Tc2eC00148_c,R021…
C00126_m	alternative_1	Ferrocytochrome c	5.454545454545454	10.909090909090908	55	112	0.2065706924697046	0.2467372160054805	R00200_c,R00945_c,R08549_m	R03905_c,R00694_c,R00345_c,R03940_c,R03656_c,R04212_c	R00127_c,R03905_c,R03654_c,R03650_c,R01395_c,Tc2mC00002_c,R10949_c,R08549_m,R00945_c,R00200_c,R00405_m,R00345_c,R02164uqh8_m,R03658_c,R10092_c,R04773_c,R03038_c,R00086_m,R03660_c,R03652_c,R03664_c,R03648_c,R00694_c,R03657_c,R05577_c,R08218_c,R03661_c,R02163_m,R00361_m,R03659_c,R00940_c,R05578_c,R00115_m,R00081_c,R03656_c,R01082_m,R03646_c,R00149_c,R05875_m,R01195_m,R00004_c,R02161_m,R10948_c,R005…	R03654_c,R03650_c,Tc2mC00002_c,R08549_m,R10949_c,EXCbothC00007_e,R00200_c,R00405_m,R02164uqh8_m,R01648_m,R00694_c,R05577_c,EXCbothC00148_e,EXCbothC00025_e,Tc2eC00097_c,Tc2mC00041_c,Tc2eC05781_c,Tc2eC05335_c,EXCbothC00022_e,Tc2mC00009_c,Tc2mC00022_c,EXCbothC00082_e,R03905_c,EXCbothC00062_e,R01395_c,R00945_c,R00345_c,Tc2eC00007_c,Fecyt_m,Tc2eC00032_c,R03664_c,Tc2eC00022_c,R08218_c,Tc2eC00148_c,R021…
C00126_m	alternative_2	Ferrocytochrome c	5.454545454545454	10.909090909090908	55	112	0.2065706924697046	0.2467372160054805	R00200_c,R00945_c,R08549_m	R03905_c,R00694_c,R00345_c,R03940_c,R03656_c,R04212_c	R00127_c,R03905_c,R03654_c,R03650_c,R01395_c,Tc2mC00002_c,R10949_c,R08549_m,R00945_c,R00200_c,R00405_m,R00345_c,R02164uqh8_m,R03658_c,R10092_c,R04773_c,R03038_c,R00086_m,R03660_c,R03652_c,R03664_c,R03648_c,R00694_c,R03657_c,R05577_c,R08218_c,R03661_c,R02163_m,R00361_m,R03659_c,R00940_c,R05578_c,R00115_m,R00081_c,R03656_c,R01082_m,R03646_c,R00149_c,R05875_m,R01195_m,R00004_c,R02161_m,R10948_c,R005…	R03654_c,R03650_c,Tc2mC00002_c,R08549_m,R10949_c,EXCbothC00007_e,R00200_c,R00405_m,R02164uqh8_m,R01648_m,R00694_c,R05577_c,EXCbothC00148_e,EXCbothC00025_e,Tc2eC00097_c,Tc2mC00041_c,Tc2eC05781_c,Tc2eC05335_c,EXCbothC00022_e,Tc2mC00009_c,Tc2mC00022_c,EXCbothC00082_e,R03905_c,EXCbothC00062_e,R01395_c,R00945_c,R00345_c,Tc2eC00007_c,Fecyt_m,Tc2eC00032_c,R03664_c,Tc2eC00022_c,R08218_c,Tc2eC00148_c,R021…
G13052_r	alternative_1	Fucosylated protein	12.195121951219512	12.195121951219512	82	156	0.2213633480592119	0.2607842182615373	R01561_c,R02294_c,R00945_c,R08549_m,R01641_c,R01829_c,R00200_c,R01863_c,R01067_c,R00430_c	R00694_c,R03905_c,R00332_r,R05692_c,R00345_c,R09295_r,R00332_c,R03940_c,R03656_c,R04212_c	R03654_c,R00192_c,R03650_c,Tc2mC00002_c,R08549_m,R10949_c,R00200_c,R00405_m,R02164uqh8_m,R00694_c,R05577_c,R01863_c,R01529_c,R01843_c,R01056_c,R00650_c,R03905_c,R01395_c,R00945_c,R00345_c,R03664_c,R08218_c,R05692_c,R01829_c,R00885_c,R00940_c,R01641_c,R03656_c,R01082_m,R03646_c,R01819_c,R05875_m,R00004_c,R00094_m,R03663_c,R03662_c,R00256_c,R00243_c,R00332_r,R03658_c,R10092_c,R00086_m,R01132_c,R036…	R00192_c,R03650_c,R03654_c,Tc2mC00002_c,R08549_m,R10949_c,EXCbothC00007_e,R00200_c,R00405_m,Tc2eC03150_c,R02164uqh8_m,EXCbothC00147_e,R01648_m,EXCbothC00153_e,R00694_c,R05577_c,MT_biomass_G13052_r,EXCbothC00148_e,R01863_c,EXCbothC00025_e,Tc2eC00097_c,R01529_c,Tc2mC00041_c,R01843_c,Tc2eC05781_c,EXCbothC00096_e,Tc2eC05335_c,R01056_c,EXCbothC00022_e,Tc2mC00009_c,R00650_c,Tc2mC00022_c,EXCbothC00082_e…
G13052_r	alternative_3	Fucosylated protein	12.195121951219512	12.195121951219512	82	156	0.2213633480592119	0.2607842182615373	R01561_c,R02294_c,R00945_c,R08549_m,R01641_c,R01829_c,R00200_c,R01863_c,R01067_c,R00430_c	R00694_c,R03905_c,R00332_r,R05692_c,R00345_c,R09295_r,R00332_c,R03940_c,R03656_c,R04212_c	R03654_c,R00192_c,R03650_c,Tc2mC00002_c,R08549_m,R10949_c,R00200_c,R00405_m,R02164uqh8_m,R00694_c,R05577_c,R01863_c,R01529_c,R01843_c,R01056_c,R00650_c,R03905_c,R01395_c,R00945_c,R00345_c,R03664_c,R08218_c,R05692_c,R01829_c,R00885_c,R00940_c,R01641_c,R03656_c,R01082_m,R03646_c,R01819_c,R05875_m,R00004_c,R00094_m,R03663_c,R03662_c,R00256_c,R00243_c,R00332_r,R03658_c,R10092_c,R00086_m,R01132_c,R036…	R00192_c,R03650_c,R03654_c,Tc2mC00002_c,R08549_m,R10949_c,EXCbothC00007_e,R00200_c,R00405_m,Tc2eC03150_c,R02164uqh8_m,EXCbothC00147_e,R01648_m,EXCbothC00153_e,R00694_c,R05577_c,MT_biomass_G13052_r,EXCbothC00148_e,R01863_c,EXCbothC00025_e,Tc2eC00097_c,R01529_c,Tc2mC00041_c,R01843_c,Tc2eC05781_c,EXCbothC00096_e,Tc2eC05335_c,R01056_c,EXCbothC00022_e,Tc2mC00009_c,R00650_c,Tc2mC00022_c,EXCbothC00082_e…
G13052_r	alternative_2	Fucosylated protein	12.195121951219512	12.195121951219512	82	156	0.2213633480592119	0.2607842182615373	R01561_c,R02294_c,R00945_c,R08549_m,R01641_c,R01829_c,R00200_c,R01863_c,R01067_c,R00430_c	R00694_c,R03905_c,R00332_r,R05692_c,R00345_c,R09295_r,R00332_c,R03940_c,R03656_c,R04212_c	R03654_c,R00192_c,R03650_c,Tc2mC00002_c,R08549_m,R10949_c,R00200_c,R00405_m,R02164uqh8_m,R00694_c,R05577_c,R01863_c,R01529_c,R01843_c,R01056_c,R00650_c,R03905_c,R01395_c,R00945_c,R00345_c,R03664_c,R08218_c,R05692_c,R01829_c,R00885_c,R00940_c,R01641_c,R03656_c,R01082_m,R03646_c,R01819_c,R05875_m,R00004_c,R00094_m,R03663_c,R03662_c,R00256_c,R00243_c,R00332_r,R03658_c,R10092_c,R00086_m,R01132_c,R036…	R00192_c,R03650_c,R03654_c,Tc2mC00002_c,R08549_m,R10949_c,EXCbothC00007_e,R00200_c,R00405_m,Tc2eC03150_c,R02164uqh8_m,EXCbothC00147_e,R01648_m,EXCbothC00153_e,R00694_c,R05577_c,MT_biomass_G13052_r,EXCbothC00148_e,R01863_c,EXCbothC00025_e,Tc2eC00097_c,R01529_c,Tc2mC00041_c,R01843_c,Tc2eC05781_c,EXCbothC00096_e,Tc2eC05335_c,R01056_c,EXCbothC00022_e,Tc2mC00009_c,R00650_c,Tc2mC00022_c,EXCbothC00082_e…
2Fe2S_m	alternative_3	_2Fe-2S iron-sulfur cluster	12.903225806451612	12.903225806451612	31	64	0.25349917384371534	0.29174690902753386	R01933_m,R00200_c,R08549_m,R00848_m	FeSsyn1_m,R00112_c,R00355_c,R00345_c	R01395_c,R00345_c,R10949_c,R08549_m,R00200_c,R00405_m,R01940_m,R01868_c,R02164uqh8_m,R10092_c,R01397&R01993_c,R01933_m,R00086_m,R00848_m,R00094_c,R02571_m,R00361_m,R02163Men_m,R07618_m,R00081_c,R00112_c,R01082_m,R00355_c,R02161_m,R10948_c,R00094_m,FeSsyn1_m,R02164Men_m,R07460_m,R00842_c,R00243_c	EXCbothC00295_e,R01395_c,Tc2mC00026_c,R00345_c,Tc2eC00007_c,R08549_m,R10949_c,R00200_c,R00405_m,R01940_m,R01868_c,R02164uqh8_m,R10092_c,R01397&R01993_c,R01933_m,EXCbothC14818_e,R00086_m,MT_biomass_2Fe2S_m,R00848_m,R00094_c,Tc2eC00022_c,R02571_m,Tc2eC00011_c,Tc2eC00295_c,Tc2eC00272_c,Tc2mC00127_c,Tc2eC14818_c,Tc2eC03684_c,R00361_m,EXCbothC00025_e,R02163Men_m,R07618_m,Tc2eC00025_c,Tc2eC00097_c,Tc2m…
2Fe2S_m	alternative_1	_2Fe-2S iron-sulfur cluster	12.903225806451612	12.903225806451612	31	64	0.25349917384371534	0.29174690902753386	R01933_m,R00200_c,R08549_m,R00848_m	FeSsyn1_m,R00112_c,R00355_c,R00345_c	R01395_c,R00345_c,R10949_c,R08549_m,R00200_c,R00405_m,R01940_m,R01868_c,R02164uqh8_m,R10092_c,R01397&R01993_c,R01933_m,R00086_m,R00848_m,R00094_c,R02571_m,R00361_m,R02163Men_m,R07618_m,R00081_c,R00112_c,R01082_m,R00355_c,R02161_m,R10948_c,R00094_m,FeSsyn1_m,R02164Men_m,R07460_m,R00842_c,R00243_c	EXCbothC00295_e,R01395_c,Tc2mC00026_c,R00345_c,Tc2eC00007_c,R08549_m,R10949_c,R00200_c,R00405_m,R01940_m,R01868_c,R02164uqh8_m,R10092_c,R01397&R01993_c,R01933_m,EXCbothC14818_e,R00086_m,MT_biomass_2Fe2S_m,R00848_m,R00094_c,Tc2eC00022_c,R02571_m,Tc2eC00011_c,Tc2eC00295_c,Tc2eC00272_c,Tc2mC00127_c,Tc2eC14818_c,Tc2eC03684_c,R00361_m,EXCbothC00025_e,R02163Men_m,R07618_m,Tc2eC00025_c,Tc2eC00097_c,Tc2m…
2Fe2S_m	alternative_2	_2Fe-2S iron-sulfur cluster	12.903225806451612	12.903225806451612	31	64	0.25349917384371534	0.29174690902753386	R01933_m,R00200_c,R08549_m,R00848_m	FeSsyn1_m,R00112_c,R00355_c,R00345_c	R01395_c,R00345_c,R10949_c,R08549_m,R00200_c,R00405_m,R01940_m,R01868_c,R02164uqh8_m,R10092_c,R01397&R01993_c,R01933_m,R00086_m,R00848_m,R00094_c,R02571_m,R00361_m,R02163Men_m,R07618_m,R00081_c,R00112_c,R01082_m,R00355_c,R02161_m,R10948_c,R00094_m,FeSsyn1_m,R02164Men_m,R07460_m,R00842_c,R00243_c	EXCbothC00295_e,R01395_c,Tc2mC00026_c,R00345_c,Tc2eC00007_c,R08549_m,R10949_c,R00200_c,R00405_m,R01940_m,R01868_c,R02164uqh8_m,R10092_c,R01397&R01993_c,R01933_m,EXCbothC14818_e,R00086_m,MT_biomass_2Fe2S_m,R00848_m,R00094_c,Tc2eC00022_c,R02571_m,Tc2eC00011_c,Tc2eC00295_c,Tc2eC00272_c,Tc2mC00127_c,Tc2eC14818_c,Tc2eC03684_c,R00361_m,EXCbothC00025_e,R02163Men_m,R07618_m,Tc2eC00025_c,Tc2eC00097_c,Tc2m…
C00152_c	alternative_2	L-Asparagine	13.043478260869565	13.043478260869565	23	42	0.2544304439193609	0.29174690902753386	R00200_c,R00703_c,R08549_m	R00021_c,R10086_c,R00345_c	R00127_c,R08549_m,R00345_c,Tc2mC00002_c,R00200_c,R00405_m,R02164uqh8_m,R00086_m,R00703_c,R00361_m,R00115_m,R00081_c,R01082_m,R01195_m,R05875_m,R00004_c,R02161_m,R00578_c,R00021_c,R00094_m,Tc2eC00186_c,R00243_c,R10086_c	R00127_c,Tc2mC00026_c,R00345_c,Tc2mC00002_c,Tc2eC00007_c,R08549_m,R00200_c,R00405_m,EXCbothC00007_e,R02164uqh8_m,MT_biomass_C00152_c,R00086_m,R00703_c,EXCbothC00064_e,Tc2eC00011_c,Tc2eC00049_c,EXCbothC00152_e,R00361_m,Tc2mC00011_c,R00115_m,Tc2eC00064_c,R00081_c,EXCbothC00186_e,R01082_m,EXCbothC00049_e,R01195_m,R05875_m,R00004_c,Tc2mC00036_c,R02161_m,R00578_c,Tc2mC00001_c,R00021_c,R00094_m,EXCboth…
C00152_c	alternative_3	L-Asparagine	13.043478260869565	13.043478260869565	23	42	0.2544304439193609	0.29174690902753386	R00200_c,R00703_c,R08549_m	R00021_c,R10086_c,R00345_c	R00127_c,R08549_m,R00345_c,Tc2mC00002_c,R00200_c,R00405_m,R02164uqh8_m,R00086_m,R00703_c,R00361_m,R00115_m,R00081_c,R01082_m,R01195_m,R05875_m,R00004_c,R02161_m,R00578_c,R00021_c,R00094_m,Tc2eC00186_c,R00243_c,R10086_c	R00127_c,Tc2mC00026_c,R00345_c,Tc2mC00002_c,Tc2eC00007_c,R08549_m,R00200_c,R00405_m,EXCbothC00007_e,R02164uqh8_m,MT_biomass_C00152_c,R00086_m,R00703_c,EXCbothC00064_e,Tc2eC00011_c,Tc2eC00049_c,EXCbothC00152_e,R00361_m,Tc2mC00011_c,R00115_m,Tc2eC00064_c,R00081_c,EXCbothC00186_e,R01082_m,EXCbothC00049_e,R01195_m,R05875_m,R00004_c,Tc2mC00036_c,R02161_m,R00578_c,Tc2mC00001_c,R00021_c,R00094_m,EXCboth…
C00152_c	alternative_1	L-Asparagine	13.043478260869565	13.043478260869565	23	42	0.2544304439193609	0.29174690902753386	R00200_c,R00703_c,R08549_m	R00021_c,R10086_c,R00345_c	R00127_c,R08549_m,R00345_c,Tc2mC00002_c,R00200_c,R00405_m,R02164uqh8_m,R00086_m,R00703_c,R00361_m,R00115_m,R00081_c,R01082_m,R01195_m,R05875_m,R00004_c,R02161_m,R00578_c,R00021_c,R00094_m,Tc2eC00186_c,R00243_c,R10086_c	R00127_c,Tc2mC00026_c,R00345_c,Tc2mC00002_c,Tc2eC00007_c,R08549_m,R00200_c,R00405_m,EXCbothC00007_e,R02164uqh8_m,MT_biomass_C00152_c,R00086_m,R00703_c,EXCbothC00064_e,Tc2eC00011_c,Tc2eC00049_c,EXCbothC00152_e,R00361_m,Tc2mC00011_c,R00115_m,Tc2eC00064_c,R00081_c,EXCbothC00186_e,R01082_m,EXCbothC00049_e,R01195_m,R05875_m,R00004_c,Tc2mC00036_c,R02161_m,R00578_c,Tc2mC00001_c,R00021_c,R00094_m,EXCboth…
C00051_c	alternative_2	Glutathione	20.0	20.0	10	38	0.2684323539468504	0.30375240051880437	R00248_c,R00200_c	R00355_c,R00345_c	R00127_c,R00578_c,R00345_c,R00115_c,R00248_c,R00200_c,R00256_c,R00497_c,R00894_c,R00355_c	R00127_c,Tc2eC00037_c,R00345_c,EXCbothC00051_e,EXCbothC00037_e,R00200_c,R00894_c,Tc2eC00022_c,Tc2eC00011_c,Tc2eC00272_c,R00248_c,Tc2eC03684_c,Tc2eC00049_c,EXCbothC00152_e,R00497_c,EXCbothC00025_e,Tc2eC00025_c,Tc2eC00097_c,MT_biomass_C00051_c,Tc2eC00127_c,R00115_c,Tc2eC00013_c,EXCbothC00013_e,EXCbothC00097_e,EXCbothC00049_e,R00355_c,Tc2eC00009_c,R00578_c,EXCbothC00011_e,R00256_c,Tc2eC00051_c,EXCbo…
C00051_c	alternative_1	Glutathione	20.0	20.0	10	38	0.2684323539468504	0.30375240051880437	R00248_c,R00200_c	R00355_c,R00345_c	R00127_c,R00578_c,R00345_c,R00115_c,R00248_c,R00200_c,R00256_c,R00497_c,R00894_c,R00355_c	R00127_c,Tc2eC00037_c,R00345_c,EXCbothC00051_e,EXCbothC00037_e,R00200_c,R00894_c,Tc2eC00022_c,Tc2eC00011_c,Tc2eC00272_c,R00248_c,Tc2eC03684_c,Tc2eC00049_c,EXCbothC00152_e,R00497_c,EXCbothC00025_e,Tc2eC00025_c,Tc2eC00097_c,MT_biomass_C00051_c,Tc2eC00127_c,R00115_c,Tc2eC00013_c,EXCbothC00013_e,EXCbothC00097_e,EXCbothC00049_e,R00355_c,Tc2eC00009_c,R00578_c,EXCbothC00011_e,R00256_c,Tc2eC00051_c,EXCbo…
C00051_c	alternative_3	Glutathione	20.0	20.0	10	38	0.2684323539468504	0.30375240051880437	R00248_c,R00200_c	R00355_c,R00345_c	R00127_c,R00578_c,R00345_c,R00115_c,R00248_c,R00200_c,R00256_c,R00497_c,R00894_c,R00355_c	R00127_c,Tc2eC00037_c,R00345_c,EXCbothC00051_e,EXCbothC00037_e,R00200_c,R00894_c,Tc2eC00022_c,Tc2eC00011_c,Tc2eC00272_c,R00248_c,Tc2eC03684_c,Tc2eC00049_c,EXCbothC00152_e,R00497_c,EXCbothC00025_e,Tc2eC00025_c,Tc2eC00097_c,MT_biomass_C00051_c,Tc2eC00127_c,R00115_c,Tc2eC00013_c,EXCbothC00013_e,EXCbothC00097_e,EXCbothC00049_e,R00355_c,Tc2eC00009_c,R00578_c,EXCbothC00011_e,R00256_c,Tc2eC00051_c,EXCbo…
C00440_c	alternative_1	5-Methyltetrahydrofolate	25.0	25.0	4	20	0.2766431397987568	0.30897805224276736	R00945_c	R00112_c	R00937_c,R00243_c,R00945_c,R00112_c	R00945_c,R01224_c,EXCbothC00504_e,MT_biomass_C00440_c,Tc2eC00272_c,Tc2eC03684_c,EXCbothC00025_e,Tc2eC00025_c,R00112_c,Tc2eC00026_c,EXCbothC00065_e,Tc2eC00504_c,R01793_c,Tc2eC00065_c,R00243_c,EXCbothC00272_e,R00937_c,EXCbothC00026_e,EXCbothC03684_e,R08208_c
C00440_c	alternative_2	5-Methyltetrahydrofolate	25.0	25.0	4	20	0.2766431397987568	0.30897805224276736	R00945_c	R00112_c	R00937_c,R00243_c,R00945_c,R00112_c	R00945_c,R01224_c,EXCbothC00504_e,MT_biomass_C00440_c,Tc2eC00272_c,Tc2eC03684_c,EXCbothC00025_e,Tc2eC00025_c,R00112_c,Tc2eC00026_c,EXCbothC00065_e,Tc2eC00504_c,R01793_c,Tc2eC00065_c,R00243_c,EXCbothC00272_e,R00937_c,EXCbothC00026_e,EXCbothC03684_e,R08208_c
C00440_c	alternative_3	5-Methyltetrahydrofolate	25.0	25.0	4	20	0.2766431397987568	0.30897805224276736	R00945_c	R00112_c	R00937_c,R00243_c,R00945_c,R00112_c	R00945_c,R01224_c,EXCbothC00504_e,MT_biomass_C00440_c,Tc2eC00272_c,Tc2eC03684_c,EXCbothC00025_e,Tc2eC00025_c,R00112_c,Tc2eC00026_c,EXCbothC00065_e,Tc2eC00504_c,R01793_c,Tc2eC00065_c,R00243_c,EXCbothC00272_e,R00937_c,EXCbothC00026_e,EXCbothC03684_e,R08208_c
C00013_c	alternative_1	Diphosphate	15.384615384615385	16.483516483516482	91	176	0.2884977423250218	0.3180872543583574	R02294_c,R00945_c,R01068_c,R01641_c,R02557_c,R01829_c,R00200_c,R01969_c,R01863_c,R01067_c,R02748_c,R00848_m,R00430_c,R01321_r	R08193_c,R00694_c,R03905_c,R00332_r,R00426_c,R01009_r,R00345_c,R00332_c,R00416_c,R03940_c,R03656_c,R00355_c,R04212_c,R00289_c,R05976_r	R03654_c,R03650_c,R10949_c,R00200_c,R02164uqh8_m,R08969_r,R00408_m,R00694_c,R05577_c,R01863_c,R01529_c,R00289_c,R01843_c,R01056_c,R00416_c,R03905_c,R01395_c,R00945_c,R00345_c,R01969_c,R00848_m,R03664_c,R08218_c,R01829_c,R00756_c,R00768_c,R00940_c,R01641_c,R03656_c,R03646_c,R03663_c,R03662_c,R02480_m,R00243_c,R00156_c,R00332_r,R03658_c,R01132_c,R03660_c,R03652_c,R00847_c,R00158_r,R02294_c,R02058_c…	R03654_c,R03650_c,R10949_c,R00200_c,Tc2eC03150_c,EXCbothC00084_e,R02164uqh8_m,R08969_r,R00408_m,Tc2rC00043_c,EXCbothC00147_e,EXCbothC00153_e,R00694_c,R05577_c,LumpGlycan1_r,EXCbothC00148_e,R01863_c,EXCbothC00025_e,Tc2eC00097_c,R01529_c,R00289_c,R01843_c,Tc2eC05781_c,EXCbothC00096_e,Tc2eC05335_c,EXCbothC00049_e,Tc2rC03021_c,R01056_c,Tc2eC00009_c,R00416_c,R01004_r,EXCbothC00022_e,EXCbothC00009_e,EX…
C00013_c	alternative_3	Diphosphate	15.384615384615385	16.483516483516482	91	176	0.2884977423250218	0.3180872543583574	R02294_c,R00945_c,R01068_c,R01641_c,R02557_c,R01829_c,R00200_c,R01969_c,R01863_c,R01067_c,R02748_c,R00848_m,R00430_c,R01321_r	R08193_c,R00694_c,R03905_c,R00332_r,R00426_c,R01009_r,R00345_c,R00332_c,R00416_c,R03940_c,R03656_c,R00355_c,R04212_c,R00289_c,R05976_r	R03654_c,R03650_c,R10949_c,R00200_c,R02164uqh8_m,R08969_r,R00408_m,R00694_c,R05577_c,R01863_c,R01529_c,R00289_c,R01843_c,R01056_c,R00416_c,R03905_c,R01395_c,R00945_c,R00345_c,R01969_c,R00848_m,R03664_c,R08218_c,R01829_c,R00756_c,R00768_c,R00940_c,R01641_c,R03656_c,R03646_c,R03663_c,R03662_c,R02480_m,R00243_c,R00156_c,R00332_r,R03658_c,R01132_c,R03660_c,R03652_c,R00847_c,R00158_r,R02294_c,R02058_c…	R03654_c,R03650_c,R10949_c,R00200_c,Tc2eC03150_c,EXCbothC00084_e,R02164uqh8_m,R08969_r,R00408_m,Tc2rC00043_c,EXCbothC00147_e,EXCbothC00153_e,R00694_c,R05577_c,LumpGlycan1_r,EXCbothC00148_e,R01863_c,EXCbothC00025_e,Tc2eC00097_c,R01529_c,R00289_c,R01843_c,Tc2eC05781_c,EXCbothC00096_e,Tc2eC05335_c,EXCbothC00049_e,Tc2rC03021_c,R01056_c,Tc2eC00009_c,R00416_c,R01004_r,EXCbothC00022_e,EXCbothC00009_e,EX…
C00013_c	alternative_2	Diphosphate	15.384615384615385	16.483516483516482	91	176	0.2884977423250218	0.3180872543583574	R02294_c,R00945_c,R01068_c,R01641_c,R02557_c,R01829_c,R00200_c,R01969_c,R01863_c,R01067_c,R02748_c,R00848_m,R00430_c,R01321_r	R08193_c,R00694_c,R03905_c,R00332_r,R00426_c,R01009_r,R00345_c,R00332_c,R00416_c,R03940_c,R03656_c,R00355_c,R04212_c,R00289_c,R05976_r	R03654_c,R03650_c,R10949_c,R00200_c,R02164uqh8_m,R08969_r,R00408_m,R00694_c,R05577_c,R01863_c,R01529_c,R00289_c,R01843_c,R01056_c,R00416_c,R03905_c,R01395_c,R00945_c,R00345_c,R01969_c,R00848_m,R03664_c,R08218_c,R01829_c,R00756_c,R00768_c,R00940_c,R01641_c,R03656_c,R03646_c,R03663_c,R03662_c,R02480_m,R00243_c,R00156_c,R00332_r,R03658_c,R01132_c,R03660_c,R03652_c,R00847_c,R00158_r,R02294_c,R02058_c…	R03654_c,R03650_c,R10949_c,R00200_c,Tc2eC03150_c,EXCbothC00084_e,R02164uqh8_m,R08969_r,R00408_m,Tc2rC00043_c,EXCbothC00147_e,EXCbothC00153_e,R00694_c,R05577_c,LumpGlycan1_r,EXCbothC00148_e,R01863_c,EXCbothC00025_e,Tc2eC00097_c,R01529_c,R00289_c,R01843_c,Tc2eC05781_c,EXCbothC00096_e,Tc2eC05335_c,EXCbothC00049_e,Tc2rC03021_c,R01056_c,Tc2eC00009_c,R00416_c,R01004_r,EXCbothC00022_e,EXCbothC00009_e,EX…
4Fe4S_m	alternative_2	_4Fe-4S iron-sulfur cluster	9.375	12.5	32	71	0.2975179332286513	0.32388028174258243	R00200_c,R08549_m,R00848_m	FeSsyn1_m,R00355_c,R00345_c,R03222_m	R00310_m,R01395_c,R00345_c,R10949_c,R08549_m,R01711_c,R00200_c,R00405_m,R01397&R01993_c,R01257_m,R01868_c,R02164uqh8_m,R10092_c,R00086_m,R03222_m,R00848_m,R00094_c,R02163_m,R00115_m,R00081_c,R01082_m,R01195_m,R05875_m,R00355_c,R02161_m,R10948_c,R00094_m,FeSsyn1_m,R07460_m,R00842_c,R00243_c,R00360_m	R00310_m,EXCbothC00295_e,R01395_c,Tc2mC00026_c,R00345_c,Tc2eC00007_c,R08549_m,R10949_c,MT_biomass_4Fe4S_m,R00200_c,R00405_m,R01257_m,R01868_c,R02164uqh8_m,R10092_c,Tc2mC00032_c,R01397&R01993_c,EXCbothC14818_e,R00086_m,Tc2eC00032_c,R03222_m,Tc2eC00314_c,R00848_m,R00094_c,Tc2eC00022_c,Tc2eC00011_c,Tc2eC00295_c,Tc2mC00127_c,Tc2eC14818_c,EXCbothC00032_e,R02163_m,EXCbothC00025_e,Tc2mC00027_c,Tc2eC0002…
4Fe4S_m	alternative_1	_4Fe-4S iron-sulfur cluster	9.375	12.5	32	71	0.2975179332286513	0.32388028174258243	R00200_c,R08549_m,R00848_m	FeSsyn1_m,R00355_c,R00345_c,R03222_m	R00310_m,R01395_c,R00345_c,R10949_c,R08549_m,R01711_c,R00200_c,R00405_m,R01397&R01993_c,R01257_m,R01868_c,R02164uqh8_m,R10092_c,R00086_m,R03222_m,R00848_m,R00094_c,R02163_m,R00115_m,R00081_c,R01082_m,R01195_m,R05875_m,R00355_c,R02161_m,R10948_c,R00094_m,FeSsyn1_m,R07460_m,R00842_c,R00243_c,R00360_m	R00310_m,EXCbothC00295_e,R01395_c,Tc2mC00026_c,R00345_c,Tc2eC00007_c,R08549_m,R10949_c,MT_biomass_4Fe4S_m,R00200_c,R00405_m,R01257_m,R01868_c,R02164uqh8_m,R10092_c,Tc2mC00032_c,R01397&R01993_c,EXCbothC14818_e,R00086_m,Tc2eC00032_c,R03222_m,Tc2eC00314_c,R00848_m,R00094_c,Tc2eC00022_c,Tc2eC00011_c,Tc2eC00295_c,Tc2mC00127_c,Tc2eC14818_c,EXCbothC00032_e,R02163_m,EXCbothC00025_e,Tc2mC00027_c,Tc2eC0002…
4Fe4S_m	alternative_3	_4Fe-4S iron-sulfur cluster	9.375	12.5	32	71	0.2975179332286513	0.32388028174258243	R00200_c,R08549_m,R00848_m	FeSsyn1_m,R00355_c,R00345_c,R03222_m	R00310_m,R01395_c,R00345_c,R10949_c,R08549_m,R01711_c,R00200_c,R00405_m,R01397&R01993_c,R01257_m,R01868_c,R02164uqh8_m,R10092_c,R00086_m,R03222_m,R00848_m,R00094_c,R02163_m,R00115_m,R00081_c,R01082_m,R01195_m,R05875_m,R00355_c,R02161_m,R10948_c,R00094_m,FeSsyn1_m,R07460_m,R00842_c,R00243_c,R00360_m	R00310_m,EXCbothC00295_e,R01395_c,Tc2mC00026_c,R00345_c,Tc2eC00007_c,R08549_m,R10949_c,MT_biomass_4Fe4S_m,R00200_c,R00405_m,R01257_m,R01868_c,R02164uqh8_m,R10092_c,Tc2mC00032_c,R01397&R01993_c,EXCbothC14818_e,R00086_m,Tc2eC00032_c,R03222_m,Tc2eC00314_c,R00848_m,R00094_c,Tc2eC00022_c,Tc2eC00011_c,Tc2eC00295_c,Tc2mC00127_c,Tc2eC14818_c,EXCbothC00032_e,R02163_m,EXCbothC00025_e,Tc2mC00027_c,Tc2eC0002…
C16237_m	alternative_3	Protein N6-_lipoyllysine	5.263157894736842	12.280701754385964	57	113	0.3099299015598187	0.3331746441768051	R00200_c,R00945_c,R08549_m	R03905_c,R00694_c,R00345_c,R03940_c,R03656_c,R04212_c,GAK_m	R00127_c,R03905_c,R00432_m,R03654_c,R03650_c,R01395_c,Tc2mC00002_c,R10949_c,R08549_m,R00945_c,R00200_c,R00405_m,R00345_c,R02164uqh8_m,R03658_c,R10092_c,R04773_c,R03038_c,R00086_m,R03660_c,R03652_c,R03664_c,R03648_c,R00694_c,R03657_c,R05577_c,R08218_c,R07771_m,R03661_c,R00361_m,R03659_c,R00940_c,R05578_c,R00115_m,GAK_m,R00081_c,R03656_c,R01082_m,R03646_c,R07770_m,R00149_c,R05875_m,R01195_m,R00004_…	R03654_c,R03650_c,Tc2mC00002_c,R08549_m,R10949_c,EXCbothC00007_e,R00200_c,R00405_m,R02164uqh8_m,R01648_m,R00694_c,R05577_c,EXCbothC00148_e,EXCbothC00025_e,Tc2eC00097_c,Tc2mC00041_c,Tc2eC05781_c,Tc2eC05335_c,Tc2mC00013_c,EXCbothC00022_e,Tc2mC00009_c,Tc2mC00022_c,EXCbothC00082_e,R03905_c,R00432_m,R01395_c,EXCbothC00062_e,R00945_c,R00345_c,Tc2eC00007_c,R03664_c,Tc2eC00022_c,R08218_c,Tc2eC00148_c,R00…
C16237_m	alternative_1	Protein N6-_lipoyllysine	5.263157894736842	12.280701754385964	57	113	0.3099299015598187	0.3331746441768051	R00200_c,R00945_c,R08549_m	R03905_c,R00694_c,R00345_c,R03940_c,R03656_c,R04212_c,GAK_m	R00127_c,R03905_c,R00432_m,R03654_c,R03650_c,R01395_c,Tc2mC00002_c,R10949_c,R08549_m,R00945_c,R00200_c,R00405_m,R00345_c,R02164uqh8_m,R03658_c,R10092_c,R04773_c,R03038_c,R00086_m,R03660_c,R03652_c,R03664_c,R03648_c,R00694_c,R03657_c,R05577_c,R08218_c,R07771_m,R03661_c,R00361_m,R03659_c,R00940_c,R05578_c,R00115_m,GAK_m,R00081_c,R03656_c,R01082_m,R03646_c,R07770_m,R00149_c,R05875_m,R01195_m,R00004_…	R03654_c,R03650_c,Tc2mC00002_c,R08549_m,R10949_c,EXCbothC00007_e,R00200_c,R00405_m,R02164uqh8_m,R01648_m,R00694_c,R05577_c,EXCbothC00148_e,EXCbothC00025_e,Tc2eC00097_c,Tc2mC00041_c,Tc2eC05781_c,Tc2eC05335_c,Tc2mC00013_c,EXCbothC00022_e,Tc2mC00009_c,Tc2mC00022_c,EXCbothC00082_e,R03905_c,R00432_m,R01395_c,EXCbothC00062_e,R00945_c,R00345_c,Tc2eC00007_c,R03664_c,Tc2eC00022_c,R08218_c,Tc2eC00148_c,R00…
C16237_m	alternative_2	Protein N6-_lipoyllysine	5.263157894736842	12.280701754385964	57	113	0.3099299015598187	0.3331746441768051	R00200_c,R00945_c,R08549_m	R03905_c,R00694_c,R00345_c,R03940_c,R03656_c,R04212_c,GAK_m	R00127_c,R03905_c,R00432_m,R03654_c,R03650_c,R01395_c,Tc2mC00002_c,R10949_c,R08549_m,R00945_c,R00200_c,R00405_m,R00345_c,R02164uqh8_m,R03658_c,R10092_c,R04773_c,R03038_c,R00086_m,R03660_c,R03652_c,R03664_c,R03648_c,R00694_c,R03657_c,R05577_c,R08218_c,R07771_m,R03661_c,R00361_m,R03659_c,R00940_c,R05578_c,R00115_m,GAK_m,R00081_c,R03656_c,R01082_m,R03646_c,R07770_m,R00149_c,R05875_m,R01195_m,R00004_…	R03654_c,R03650_c,Tc2mC00002_c,R08549_m,R10949_c,EXCbothC00007_e,R00200_c,R00405_m,R02164uqh8_m,R01648_m,R00694_c,R05577_c,EXCbothC00148_e,EXCbothC00025_e,Tc2eC00097_c,Tc2mC00041_c,Tc2eC05781_c,Tc2eC05335_c,Tc2mC00013_c,EXCbothC00022_e,Tc2mC00009_c,Tc2mC00022_c,EXCbothC00082_e,R03905_c,R00432_m,R01395_c,EXCbothC00062_e,R00945_c,R00345_c,Tc2eC00007_c,R03664_c,Tc2eC00022_c,R08218_c,Tc2eC00148_c,R00…
C00064_c	alternative_1	L-Glutamine	18.75	25.0	16	38	0.33365437305429385	0.3542503220082626	R00342_c,R00200_c,R00703_c	R00355_c,R10086_c,R00345_c,R00021_c	R00127_c,R00355_c,R00578_c,R00345_c,R00021_c,R00342_c,R00200_c,Tc2eC00186_c,R00575_c,R00089_c,R00149_c,R00243_c,R00253_c,R00703_c,R10086_c,R00191_c	R00127_c,R00345_c,R00200_c,R00575_c,R00703_c,EXCbothC00064_e,R00191_c,EXCbothC00149_e,MT_biomass_C00064_c,EXCbothC00152_e,R00089_c,EXCbothC00025_e,Tc2eC00288_c,Tc2eC00014_c,Tc2eC00025_c,Tc2eC00064_c,Tc2eC05781_c,EXCbothC00288_e,HBDG_c,EXCbothC00186_e,Tc2eC00013_c,EXCbothC00013_e,R00149_c,R00355_c,R00253_c,Tc2eC00009_c,R00578_c,R00021_c,EXCbothC05781_e,R00342_c,EXCbothC00014_e,Tc2eC00186_c,EXCboth…
C00064_c	alternative_2	L-Glutamine	18.75	25.0	16	38	0.33365437305429385	0.3542503220082626	R00342_c,R00200_c,R00703_c	R00355_c,R10086_c,R00345_c,R00021_c	R00127_c,R00355_c,R00578_c,R00345_c,R00021_c,R00342_c,R00200_c,Tc2eC00186_c,R00575_c,R00089_c,R00149_c,R00243_c,R00253_c,R00703_c,R10086_c,R00191_c	R00127_c,R00345_c,R00200_c,R00575_c,R00703_c,EXCbothC00064_e,R00191_c,EXCbothC00149_e,MT_biomass_C00064_c,EXCbothC00152_e,R00089_c,EXCbothC00025_e,Tc2eC00288_c,Tc2eC00014_c,Tc2eC00025_c,Tc2eC00064_c,Tc2eC05781_c,EXCbothC00288_e,HBDG_c,EXCbothC00186_e,Tc2eC00013_c,EXCbothC00013_e,R00149_c,R00355_c,R00253_c,Tc2eC00009_c,R00578_c,R00021_c,EXCbothC05781_e,R00342_c,EXCbothC00014_e,Tc2eC00186_c,EXCboth…
C00064_c	alternative_3	L-Glutamine	18.75	25.0	16	38	0.33365437305429385	0.3542503220082626	R00342_c,R00200_c,R00703_c	R00355_c,R10086_c,R00345_c,R00021_c	R00127_c,R00355_c,R00578_c,R00345_c,R00021_c,R00342_c,R00200_c,Tc2eC00186_c,R00575_c,R00089_c,R00149_c,R00243_c,R00253_c,R00703_c,R10086_c,R00191_c	R00127_c,R00345_c,R00200_c,R00575_c,R00703_c,EXCbothC00064_e,R00191_c,EXCbothC00149_e,MT_biomass_C00064_c,EXCbothC00152_e,R00089_c,EXCbothC00025_e,Tc2eC00288_c,Tc2eC00014_c,Tc2eC00025_c,Tc2eC00064_c,Tc2eC05781_c,EXCbothC00288_e,HBDG_c,EXCbothC00186_e,Tc2eC00013_c,EXCbothC00013_e,R00149_c,R00355_c,R00253_c,Tc2eC00009_c,R00578_c,R00021_c,EXCbothC05781_e,R00342_c,EXCbothC00014_e,Tc2eC00186_c,EXCboth…
G00009_r	alternative_2	N-Glycan	9.278350515463918	15.463917525773196	97	186	0.6259991448714272	0.640903886415985	R02294_c,R00945_c,R08549_m,R01641_c,R01829_c,R00200_c,R01863_c,R01067_c,R00430_c	R08193_c,R00694_c,R03905_c,R00332_r,R01009_r,R00345_c,R00332_c,R00416_c,R03940_c,R00112_c,R03656_c,R00502_c,R04212_c,R00289_c,R05976_r	R00371_c,R03654_c,R03650_c,Tc2mC00002_c,R08549_m,R10949_c,R00200_c,R00405_m,R02164uqh8_m,R00694_c,R05577_c,R00299_c,R01863_c,R01529_c,R00289_c,R01843_c,R00112_c,R01056_c,R00416_c,R00502_c,R03905_c,R01395_c,R00945_c,R00345_c,R01961_c,R03664_c,R08218_c,R01829_c,R00768_c,R00885_c,R01641_c,R03656_c,R01082_m,R03646_c,R01819_c,R05875_m,R00004_c,R00094_m,R03663_c,R03662_c,R00256_c,R00243_c,R00156_c,R003…	R03654_c,R03650_c,R00371_c,Tc2mC00002_c,R08549_m,R10949_c,EXCbothC00007_e,R00200_c,R00405_m,Tc2eC03150_c,R02164uqh8_m,Tc2rC00043_c,R01648_m,EXCbothC00153_e,R00694_c,R05577_c,R00299_c,LumpGlycan1_r,EXCbothC00148_e,R01863_c,EXCbothC00025_e,Tc2eC00097_c,Tc2eC00043_c,R01529_c,Tc2mC00041_c,R01843_c,R00289_c,Tc2eC05781_c,EXCbothC00096_e,R00112_c,Tc2eC05335_c,EXCbothC03508_e,Tc2rC03021_c,R01056_c,R00416…
G00009_r	alternative_3	N-Glycan	9.278350515463918	15.463917525773196	97	186	0.6259991448714272	0.640903886415985	R02294_c,R00945_c,R08549_m,R01641_c,R01829_c,R00200_c,R01863_c,R01067_c,R00430_c	R08193_c,R00694_c,R03905_c,R00332_r,R01009_r,R00345_c,R00332_c,R00416_c,R03940_c,R00112_c,R03656_c,R00502_c,R04212_c,R00289_c,R05976_r	R00371_c,R03654_c,R03650_c,Tc2mC00002_c,R08549_m,R10949_c,R00200_c,R00405_m,R02164uqh8_m,R00694_c,R05577_c,R00299_c,R01863_c,R01529_c,R00289_c,R01843_c,R00112_c,R01056_c,R00416_c,R00502_c,R03905_c,R01395_c,R00945_c,R00345_c,R01961_c,R03664_c,R08218_c,R01829_c,R00768_c,R00885_c,R01641_c,R03656_c,R01082_m,R03646_c,R01819_c,R05875_m,R00004_c,R00094_m,R03663_c,R03662_c,R00256_c,R00243_c,R00156_c,R003…	R03654_c,R03650_c,R00371_c,Tc2mC00002_c,R08549_m,R10949_c,EXCbothC00007_e,R00200_c,R00405_m,Tc2eC03150_c,R02164uqh8_m,Tc2rC00043_c,R01648_m,EXCbothC00153_e,R00694_c,R05577_c,R00299_c,LumpGlycan1_r,EXCbothC00148_e,R01863_c,EXCbothC00025_e,Tc2eC00097_c,Tc2eC00043_c,R01529_c,Tc2mC00041_c,R01843_c,R00289_c,Tc2eC05781_c,EXCbothC00096_e,R00112_c,Tc2eC05335_c,EXCbothC03508_e,Tc2rC03021_c,R01056_c,R00416…
G00009_r	alternative_1	N-Glycan	9.278350515463918	15.463917525773196	97	186	0.6259991448714272	0.640903886415985	R02294_c,R00945_c,R08549_m,R01641_c,R01829_c,R00200_c,R01863_c,R01067_c,R00430_c	R08193_c,R00694_c,R03905_c,R00332_r,R01009_r,R00345_c,R00332_c,R00416_c,R03940_c,R00112_c,R03656_c,R00502_c,R04212_c,R00289_c,R05976_r	R00371_c,R03654_c,R03650_c,Tc2mC00002_c,R08549_m,R10949_c,R00200_c,R00405_m,R02164uqh8_m,R00694_c,R05577_c,R00299_c,R01863_c,R01529_c,R00289_c,R01843_c,R00112_c,R01056_c,R00416_c,R00502_c,R03905_c,R01395_c,R00945_c,R00345_c,R01961_c,R03664_c,R08218_c,R01829_c,R00768_c,R00885_c,R01641_c,R03656_c,R01082_m,R03646_c,R01819_c,R05875_m,R00004_c,R00094_m,R03663_c,R03662_c,R00256_c,R00243_c,R00156_c,R003…	R03654_c,R03650_c,R00371_c,Tc2mC00002_c,R08549_m,R10949_c,EXCbothC00007_e,R00200_c,R00405_m,Tc2eC03150_c,R02164uqh8_m,Tc2rC00043_c,R01648_m,EXCbothC00153_e,R00694_c,R05577_c,R00299_c,LumpGlycan1_r,EXCbothC00148_e,R01863_c,EXCbothC00025_e,Tc2eC00097_c,Tc2eC00043_c,R01529_c,Tc2mC00041_c,R01843_c,R00289_c,Tc2eC05781_c,EXCbothC00096_e,R00112_c,Tc2eC05335_c,EXCbothC03508_e,Tc2rC03021_c,R01056_c,R00416…
